# Supplementary material for: A genetic linkage map of Pleurotus tuoliensis integrated with physical mapping of the de novo sequenced genome and the mating type loci
Source: BMC Genomics. 2018 Jan 5;19:18. doi: 10.1186/s12864-017-4421-z (PMC5755439; doi:10.1186/s12864-017-4421-z)
Supplement: Supplementary file 2 — Annotation of interspersed repeats of P. tuoliensis genome. (XLSX 289 kb) [file 12864_2017_4421_MOESM2_ESM.xlsx]

## Sheet: PET489.P1.repbase.out
Scaffold	Source	Type	Start position	End position	Score	Strand	Phase	Information
Scaffold1008	RepeatMasker	Transposon	8	246	572	-	.	ID=PET489.P1_TE0001;Target=Gypsy-8_CCO-I 5094 5332;Class=LTR/Gypsy;PercDiv=33.0;PercDel=0.0;PercIns=0.0;
Scaffold1009	RepeatMasker	Transposon	4	239	328	+	.	ID=PET489.P1_TE0002;Target=Gypsy-4_CCO-I 5294 5553;Class=LTR/Gypsy;PercDiv=28.6;PercDel=4.7;PercIns=5.1;
Scaffold1022	RepeatMasker	Transposon	50	244	359	+	.	ID=PET489.P1_TE0003;Target=Copia-35_ST-I 3346 3548;Class=LTR/Copia;PercDiv=30.4;PercDel=0.6;PercIns=0.6;
Scaffold1025	RepeatMasker	Transposon	129	174	226	-	.	ID=PET489.P1_TE0004;Target=MuDR1_TD 4696 4740;Class=DNA/MULE-MuDR;PercDiv=17.8;PercDel=0.0;PercIns=2.2;
Scaffold1028	RepeatMasker	Transposon	79	243	516	+	.	ID=PET489.P1_TE0005;Target=Gypsy-20_SCH-I 6760 6891;Class=LTR/Gypsy;PercDiv=22.8;PercDel=2.9;PercIns=3.2;
Scaffold1030	RepeatMasker	Transposon	38	152	240	-	.	ID=PET489.P1_TE0006;Target=CACTA-1_CapOwc 728 818;Class=DNA/CMC-EnSpm;PercDiv=27.6;PercDel=0.9;PercIns=1.8;
Scaffold1039	RepeatMasker	Transposon	30	223	281	-	.	ID=PET489.P1_TE0007;Target=Gypsy-4_CCO-I 5458 5669;Class=LTR/Gypsy;PercDiv=28.8;PercDel=10.8;PercIns=1.4;
Scaffold1045	RepeatMasker	Transposon	51	108	225	+	.	ID=PET489.P1_TE0008;Target=Athila4A_I-int 1607 1664;Class=LTR/Gypsy;PercDiv=24.1;PercDel=0.0;PercIns=0.0;
Scaffold1045	RepeatMasker	Transposon	165	225	238	+	.	ID=PET489.P1_TE0009;Target=Gypsy-20_LBS-I 9717 9778;Class=LTR/Gypsy;PercDiv=12.1;PercDel=6.6;PercIns=4.8;
Scaffold1047	RepeatMasker	Transposon	3	240	1274	+	.	ID=PET489.P1_TE0010;Target=Gypsy-6_PSH-I 2605 2842;Class=LTR/Gypsy;PercDiv=21.4;PercDel=0.0;PercIns=0.0;
Scaffold1063	RepeatMasker	Transposon	5	239	348	-	.	ID=PET489.P1_TE0011;Target=Copia-1_PPM-I 1865 2230;Class=LTR/Copia;PercDiv=26.7;PercDel=3.6;PercIns=3.0;
Scaffold1066	RepeatMasker	Transposon	121	168	227	+	.	ID=PET489.P1_TE0012;Target=Gypsy-5_CCO-I 684 731;Class=LTR/Gypsy;PercDiv=18.8;PercDel=0.0;PercIns=0.0;
Scaffold1068	RepeatMasker	Transposon	3	238	723	-	.	ID=PET489.P1_TE0013;Target=Gypsy-8_CCO-I 4591 4826;Class=LTR/Gypsy;PercDiv=27.5;PercDel=1.3;PercIns=1.3;
Scaffold1075	RepeatMasker	Transposon	1	211	659	+	.	ID=PET489.P1_TE0014;Target=Gypsy-17_ADe-I 3493 3684;Class=LTR/Gypsy;PercDiv=26.7;PercDel=1.6;PercIns=0.1;
Scaffold1077	RepeatMasker	Transposon	4	168	260	-	.	ID=PET489.P1_TE0015;Target=RTEX-1_CR 1152 1311;Class=LINE/RTE-X;PercDiv=34.5;PercDel=0.0;PercIns=0.0;
Scaffold1084	RepeatMasker	Transposon	104	235	348	+	.	ID=PET489.P1_TE0016;Target=Gypsy-8_CCO-I 4401 4532;Class=LTR/Gypsy;PercDiv=23.6;PercDel=3.8;PercIns=3.8;
Scaffold1085	RepeatMasker	Transposon	3	224	554	+	.	ID=PET489.P1_TE0017;Target=MARY1_TM 1821 2042;Class=LTR/Gypsy;PercDiv=30.7;PercDel=1.8;PercIns=1.8;
Scaffold1121	RepeatMasker	Transposon	33	101	385	-	.	ID=PET489.P1_TE0018;Target=Sagan-1_LB 3250 3318;Class=DNA/TcMar-Sagan;PercDiv=13.2;PercDel=1.4;PercIns=1.4;
Scaffold1121	RepeatMasker	Transposon	194	230	228	+	.	ID=PET489.P1_TE0019;Target=Copia-15_AA-I 3676 3713;Class=LTR/Copia;PercDiv=8.3;PercDel=5.4;PercIns=2.6;
Scaffold1126	RepeatMasker	Transposon	34	226	616	-	.	ID=PET489.P1_TE0020;Target=Copia-6_SCH-I 4140 4332;Class=LTR/Copia;PercDiv=26.5;PercDel=2.1;PercIns=2.1;
Scaffold1153	RepeatMasker	Transposon	94	220	347	+	.	ID=PET489.P1_TE0021;Target=Gypsy-12_PSH-I 4974 5100;Class=LTR/Gypsy;PercDiv=30.9;PercDel=0.8;PercIns=0.8;
Scaffold1154	RepeatMasker	Transposon	5	229	515	+	.	ID=PET489.P1_TE0022;Target=Copia-3_CCO-I 4820 5098;Class=LTR/Copia;PercDiv=29.6;PercDel=7.1;PercIns=0.8;
Scaffold1166	RepeatMasker	Transposon	45	73	236	+	.	ID=PET489.P1_TE0023;Target=Gypsy-34_ST-I 2271 2299;Class=LTR/Gypsy;PercDiv=6.9;PercDel=0.0;PercIns=0.0;
Scaffold1186	RepeatMasker	Transposon	1	225	425	+	.	ID=PET489.P1_TE0024;Target=Gypsy-8_CCO-I 5296 5619;Class=LTR/Gypsy;PercDiv=24.9;PercDel=3.8;PercIns=4.0;
Scaffold1187	RepeatMasker	Transposon	7	223	529	+	.	ID=PET489.P1_TE0025;Target=Gypsy-2_PPM-I 3923 4099;Class=LTR/Gypsy;PercDiv=29.3;PercDel=1.3;PercIns=0.8;
Scaffold1193	RepeatMasker	Transposon	49	224	352	-	.	ID=PET489.P1_TE0026;Target=Helitron-N4_SBi 4185 4277;Class=RC/Helitron;PercDiv=22.8;PercDel=5.6;PercIns=3.6;
Scaffold1194	RepeatMasker	Transposon	10	39	227	+	.	ID=PET489.P1_TE0027;Target=Gypsy-22_GM-I 478 507;Class=LTR/Gypsy;PercDiv=6.7;PercDel=0.0;PercIns=0.0;
Scaffold1208	RepeatMasker	Transposon	1	215	726	+	.	ID=PET489.P1_TE0028;Target=Gypsy-3_PCR-I 9451 9665;Class=LTR/Gypsy;PercDiv=28.8;PercDel=0.0;PercIns=0.0;
Scaffold1215	RepeatMasker	Transposon	32	222	244	+	.	ID=PET489.P1_TE0029;Target=Gypsy-1_PSH-I 6891 7045;Class=LTR/Gypsy;PercDiv=33.4;PercDel=2.3;PercIns=3.9;
Scaffold1226	RepeatMasker	Transposon	65	214	385	-	.	ID=PET489.P1_TE0030;Target=CACTA-2_Ccinerea 623 772;Class=DNA/CMC-EnSpm;PercDiv=31.8;PercDel=1.3;PercIns=1.3;
Scaffold1246	RepeatMasker	Transposon	3	218	513	+	.	ID=PET489.P1_TE0031;Target=Copia-1_PPM-I 1542 1925;Class=LTR/Copia;PercDiv=31.1;PercDel=1.0;PercIns=1.0;
Scaffold1247	RepeatMasker	Transposon	41	90	249	-	.	ID=PET489.P1_TE0032;Target=ERV1-9N-I_ML 5106 5155;Class=LTR/ERV1;PercDiv=24.0;PercDel=0.0;PercIns=0.0;
Scaffold1259	RepeatMasker	Transposon	23	206	338	-	.	ID=PET489.P1_TE0033;Target=Copia-4_SCH-I 798 978;Class=LTR/Copia;PercDiv=38.0;PercDel=1.1;PercIns=2.8;
Scaffold1278	RepeatMasker	Transposon	131	177	226	+	.	ID=PET489.P1_TE0034;Target=Gypsy-101_AA-I 2447 2496;Class=LTR/Gypsy;PercDiv=19.1;PercDel=6.4;PercIns=0.0;
Scaffold1288	RepeatMasker	Transposon	1	208	730	-	.	ID=PET489.P1_TE0035;Target=Gypsy-3_LBS-I 4322 4529;Class=LTR/Gypsy;PercDiv=29.3;PercDel=0.0;PercIns=0.0;
Scaffold1294	RepeatMasker	Transposon	60	214	499	-	.	ID=PET489.P1_TE0036;Target=Gypsy-5_CCO-I 4765 4919;Class=LTR/Gypsy;PercDiv=28.6;PercDel=0.7;PercIns=0.7;
Scaffold1300	RepeatMasker	Transposon	2	212	857	+	.	ID=PET489.P1_TE0037;Target=Gypsy-8_CCO-I 4937 5148;Class=LTR/Gypsy;PercDiv=23.9;PercDel=1.4;PercIns=0.9;
Scaffold1306	RepeatMasker	Transposon	2	208	351	+	.	ID=PET489.P1_TE0038;Target=Gypsy-1_SCH-I 9487 9693;Class=LTR/Gypsy;PercDiv=32.7;PercDel=2.4;PercIns=2.4;
Scaffold1314	RepeatMasker	Transposon	81	211	319	-	.	ID=PET489.P1_TE0039;Target=Copia-1_PPM-I 3817 4076;Class=LTR/Copia;PercDiv=23.6;PercDel=0.6;PercIns=0.7;
Scaffold1351	RepeatMasker	Transposon	2	204	701	+	.	ID=PET489.P1_TE0040;Target=Gypsy-4_SCH-I 4988 5148;Class=LTR/Gypsy;PercDiv=25.0;PercDel=0.2;PercIns=0.2;
Scaffold1357	RepeatMasker	Transposon	1	137	464	+	.	ID=PET489.P1_TE0041;Target=Gypsy-21_LBS-I 7346 7463;Class=LTR/Gypsy;PercDiv=24.1;PercDel=0.9;PercIns=0.9;
Scaffold1361	RepeatMasker	Transposon	42	97	234	-	.	ID=PET489.P1_TE0042;Target=Copia9-PTR_I-int 1376 1431;Class=LTR/Copia;PercDiv=20.0;PercDel=1.8;PercIns=1.8;
Scaffold1380	RepeatMasker	Transposon	12	150	249	+	.	ID=PET489.P1_TE0043;Target=Sagan-5_MLP 1878 2016;Class=DNA/TcMar-Sagan;PercDiv=32.3;PercDel=4.3;PercIns=4.3;
Scaffold1391	RepeatMasker	Transposon	3	161	425	+	.	ID=PET489.P1_TE0044;Target=Gypsy-26_LBS-I 4991 5152;Class=LTR/Gypsy;PercDiv=27.4;PercDel=3.1;PercIns=1.2;
Scaffold155	RepeatMasker	Transposon	7703	7774	230	-	.	ID=PET489.P1_TE0045;Target=hAT-6_STu 2980 3049;Class=DNA/hAT-Ac;PercDiv=16.4;PercDel=4.2;PercIns=7.1;
Scaffold157	RepeatMasker	Transposon	2209	2288	265	+	.	ID=PET489.P1_TE0046;Target=Gypsy-25_ADe-I 5412 5488;Class=LTR/Gypsy;PercDiv=26.4;PercDel=1.2;PercIns=5.2;
Scaffold157	RepeatMasker	Transposon	2284	3463	2462	+	.	ID=PET489.P1_TE0047;Target=Gypsy-14_SCH-I 4749 5928;Class=LTR/Gypsy;PercDiv=32.1;PercDel=2.6;PercIns=2.6;
Scaffold157	RepeatMasker	Transposon	2400	3612	1555	+	.	ID=PET489.P1_TE0048;Target=Gypsy-7_PSH-I 3506 4718;Class=LTR/Gypsy;PercDiv=35.5;PercDel=2.6;PercIns=2.6;
Scaffold157	RepeatMasker	Transposon	4025	5307	1775	+	.	ID=PET489.P1_TE0049;Target=Gypsy-14_SCH-I 6500 7782;Class=LTR/Gypsy;PercDiv=34.3;PercDel=2.8;PercIns=2.8;
Scaffold163	RepeatMasker	Transposon	1888	1944	277	+	.	ID=PET489.P1_TE0050;Target=LINE1-24_ZM 2394 2452;Class=LINE/L1;PercDiv=19.3;PercDel=3.5;PercIns=0.0;
Scaffold164	RepeatMasker	Transposon	880	1040	308	+	.	ID=PET489.P1_TE0051;Target=Copia-1_CPu-I 854 1005;Class=LTR/Copia;PercDiv=25.1;PercDel=2.5;PercIns=8.6;
Scaffold164	RepeatMasker	Transposon	1771	2578	616	+	.	ID=PET489.P1_TE0052;Target=Copia-1_CPu-I 1541 2350;Class=LTR/Copia;PercDiv=33.6;PercDel=5.7;PercIns=5.4;
Scaffold164	RepeatMasker	Transposon	3031	4583	898	+	.	ID=PET489.P1_TE0053;Target=Copia-1_CPu-I 3104 4598;Class=LTR/Copia;PercDiv=33.5;PercDel=4.6;PercIns=4.0;
Scaffold172	RepeatMasker	Transposon	2514	2590	228	-	.	ID=PET489.P1_TE0054;Target=Copia-3_DEu-I 563 638;Class=LTR/Copia;PercDiv=24.3;PercDel=2.6;PercIns=4.0;
Scaffold174	RepeatMasker	Transposon	1226	1302	228	+	.	ID=PET489.P1_TE0055;Target=Copia-3_DEu-I 563 638;Class=LTR/Copia;PercDiv=24.3;PercDel=2.6;PercIns=4.0;
Scaffold177	RepeatMasker	Transposon	4	212	612	-	.	ID=PET489.P1_TE0056;Target=Gypsy-8_CCO-I 5087 5295;Class=LTR/Gypsy;PercDiv=30.1;PercDel=0.0;PercIns=0.0;
Scaffold177	RepeatMasker	Transposon	2853	3190	807	-	.	ID=PET489.P1_TE0057;Target=Gypsy-8_CCO-I 1666 2003;Class=LTR/Gypsy;PercDiv=31.2;PercDel=2.4;PercIns=2.4;
Scaffold178	RepeatMasker	Transposon	1	452	1092	+	.	ID=PET489.P1_TE0058;Target=Copia-1_PPM-I 1706 2377;Class=LTR/Copia;PercDiv=29.4;PercDel=2.9;PercIns=2.9;
Scaffold178	RepeatMasker	Transposon	1936	2517	533	+	.	ID=PET489.P1_TE0059;Target=Copia-3_PSH-I 3951 4599;Class=LTR/Copia;PercDiv=34.4;PercDel=4.0;PercIns=2.9;
Scaffold179	RepeatMasker	Transposon	3257	3308	235	-	.	ID=PET489.P1_TE0060;Target=Gypsy-1_PCR-I 410 461;Class=LTR/Gypsy;PercDiv=14.3;PercDel=5.8;PercIns=5.8;
Scaffold182	RepeatMasker	Transposon	8	272	722	+	.	ID=PET489.P1_TE0061;Target=Gypsy-4_CPu-I 3342 3603;Class=LTR/Gypsy;PercDiv=32.6;PercDel=0.4;PercIns=1.5;
Scaffold182	RepeatMasker	Transposon	537	678	297	+	.	ID=PET489.P1_TE0062;Target=Gypsy-4_CPu-I 4635 4776;Class=LTR/Gypsy;PercDiv=36.6;PercDel=0.0;PercIns=0.0;
Scaffold182	RepeatMasker	Transposon	552	812	263	+	.	ID=PET489.P1_TE0063;Target=Gypsy-25_LBS-I 1356 1468;Class=LTR/Gypsy;PercDiv=30.7;PercDel=5.1;PercIns=3.5;
Scaffold182	RepeatMasker	Transposon	1560	2025	431	+	.	ID=PET489.P1_TE0064;Target=Gypsy-4_CPu-I 5229 5698;Class=LTR/Gypsy;PercDiv=33.1;PercDel=4.3;PercIns=3.4;
Scaffold189	RepeatMasker	Transposon	1059	1116	225	+	.	ID=PET489.P1_TE0065;Target=Gypsy-36_SB-I 174 232;Class=LTR/Gypsy;PercDiv=20.7;PercDel=1.7;PercIns=0.0;
Scaffold191	RepeatMasker	Transposon	104	258	225	+	.	ID=PET489.P1_TE0066;Target=Gypsy-22_PSo-I 4708 4874;Class=LTR/Gypsy;PercDiv=32.0;PercDel=9.0;PercIns=1.2;
Scaffold191	RepeatMasker	Transposon	284	481	417	+	.	ID=PET489.P1_TE0067;Target=Gypsy-43_MLP-I 10868 11059;Class=LTR/Gypsy;PercDiv=29.3;PercDel=2.0;PercIns=5.2;
Scaffold192	RepeatMasker	Transposon	1191	1247	231	-	.	ID=PET489.P1_TE0068;Target=FLIPPER 740 796;Class=DNA/TcMar-Pogo;PercDiv=26.3;PercDel=0.0;PercIns=0.0;
Scaffold193	RepeatMasker	Transposon	250	1104	1297	-	.	ID=PET489.P1_TE0069;Target=Gypsy-8_CPu-I 3559 4422;Class=LTR/Gypsy;PercDiv=35.0;PercDel=3.5;PercIns=2.4;
Scaffold193	RepeatMasker	Transposon	1167	2200	1235	-	.	ID=PET489.P1_TE0070;Target=Gypsy-8_CPu-I 2537 4246;Class=LTR/Gypsy;PercDiv=35.4;PercDel=4.2;PercIns=4.3;
Scaffold194	RepeatMasker	Transposon	1833	1885	229	+	.	ID=PET489.P1_TE0071;Target=Gypsy-4_ES-I 4801 4856;Class=LTR/Gypsy;PercDiv=18.9;PercDel=5.7;PercIns=0.0;
Scaffold196	RepeatMasker	Transposon	1950	1989	227	+	.	ID=PET489.P1_TE0072;Target=SUKKULA4_HV_I-int 3193 3232;Class=LTR/Gypsy;PercDiv=7.7;PercDel=2.5;PercIns=2.5;
Scaffold199	RepeatMasker	Transposon	21	358	774	+	.	ID=PET489.P1_TE0073;Target=Gypsy-8_CCO-I 1666 2003;Class=LTR/Gypsy;PercDiv=30.4;PercDel=2.7;PercIns=2.7;
Scaffold199	RepeatMasker	Transposon	1896	2110	959	+	.	ID=PET489.P1_TE0074;Target=Gypsy-17_ADe-I 3404 3618;Class=LTR/Gypsy;PercDiv=22.8;PercDel=0.0;PercIns=0.0;
Scaffold206	RepeatMasker	Transposon	2	326	806	-	.	ID=PET489.P1_TE0075;Target=Gypsy-17_ADe-I 2220 2550;Class=LTR/Gypsy;PercDiv=26.7;PercDel=5.2;PercIns=6.5;
Scaffold206	RepeatMasker	Transposon	619	956	772	-	.	ID=PET489.P1_TE0076;Target=Gypsy-17_ADe-I 1666 2003;Class=LTR/Gypsy;PercDiv=31.5;PercDel=2.4;PercIns=2.4;
Scaffold217	RepeatMasker	Transposon	1	241	448	-	.	ID=PET489.P1_TE0077;Target=Gypsy-21_LBS-I 4302 4542;Class=LTR/Gypsy;PercDiv=30.6;PercDel=3.7;PercIns=3.7;
Scaffold217	RepeatMasker	Transposon	44	279	436	-	.	ID=PET489.P1_TE0078;Target=Gypsy-3_PSH-I 3763 3998;Class=LTR/Gypsy;PercDiv=30.3;PercDel=3.4;PercIns=3.4;
Scaffold217	RepeatMasker	Transposon	1244	1295	242	-	.	ID=PET489.P1_TE0079;Target=Gypsy-42_AMi-I 776 828;Class=LTR/Gypsy;PercDiv=21.1;PercDel=1.9;PercIns=0.0;
Scaffold217	RepeatMasker	Transposon	1600	1799	265	-	.	ID=PET489.P1_TE0080;Target=Gypsy-21_LBS-I 1699 1898;Class=LTR/Gypsy;PercDiv=33.9;PercDel=2.5;PercIns=2.5;
Scaffold230	RepeatMasker	Transposon	45	262	608	-	.	ID=PET489.P1_TE0081;Target=Copia-1_PPM-I 3977 4188;Class=LTR/Copia;PercDiv=26.6;PercDel=1.5;PercIns=1.5;
Scaffold232	RepeatMasker	Transposon	5	336	495	+	.	ID=PET489.P1_TE0082;Target=Copia-7_CPu-I 3194 3607;Class=LTR/Copia;PercDiv=30.1;PercDel=4.5;PercIns=1.8;
Scaffold234	RepeatMasker	Transposon	22	237	609	-	.	ID=PET489.P1_TE0083;Target=Gypsy-10_PSH-I 7362 7557;Class=LTR/Gypsy;PercDiv=29.8;PercDel=0.6;PercIns=0.7;
Scaffold234	RepeatMasker	Transposon	1368	1635	599	-	.	ID=PET489.P1_TE0084;Target=Gypsy-10_PSH-I 5947 6212;Class=LTR/Gypsy;PercDiv=34.4;PercDel=0.4;PercIns=1.1;
Scaffold246	RepeatMasker	Transposon	946	995	231	+	.	ID=PET489.P1_TE0085;Target=RTE1N_Sar 492 541;Class=SINE/RTE;PercDiv=24.0;PercDel=0.0;PercIns=0.0;
Scaffold249	RepeatMasker	Transposon	1050	1158	226	-	.	ID=PET489.P1_TE0086;Target=MEG-RS 8 116;Class=SINE/5S;PercDiv=33.9;PercDel=0.0;PercIns=0.0;
Scaffold251	RepeatMasker	Transposon	450	522	266	+	.	ID=PET489.P1_TE0087;Target=Copia-2_SCH-I 5352 5426;Class=LTR/Copia;PercDiv=24.7;PercDel=2.7;PercIns=0.0;
Scaffold258	RepeatMasker	Transposon	207	263	239	+	.	ID=PET489.P1_TE0088;Target=ERV24B_Prim-int 2322 2389;Class=LTR/ERV1;PercDiv=15.8;PercDel=19.3;PercIns=0.0;
Scaffold259	RepeatMasker	Transposon	1057	1382	459	-	.	ID=PET489.P1_TE0089;Target=Gypsy-10_PSH-I 7508 7836;Class=LTR/Gypsy;PercDiv=30.8;PercDel=5.2;PercIns=4.3;
Scaffold271	RepeatMasker	Transposon	2	318	392	-	.	ID=PET489.P1_TE0090;Target=Gypsy-21_LBS-I 6234 6564;Class=LTR/Gypsy;PercDiv=33.8;PercDel=2.5;PercIns=2.5;
Scaffold271	RepeatMasker	Transposon	784	1215	1218	-	.	ID=PET489.P1_TE0091;Target=Gypsy-21_LBS-I 5752 6131;Class=LTR/Gypsy;PercDiv=29.1;PercDel=0.2;PercIns=0.2;
Scaffold275	RepeatMasker	Transposon	16	143	229	+	.	ID=PET489.P1_TE0092;Target=Mariner-3_PSt 931 1055;Class=DNA/TcMar-Pogo;PercDiv=31.5;PercDel=0.8;PercIns=3.2;
Scaffold275	RepeatMasker	Transposon	982	1059	262	+	.	ID=PET489.P1_TE0093;Target=MARINER2_MT 1284 1361;Class=DNA/TcMar-Pogo;PercDiv=28.2;PercDel=0.0;PercIns=0.0;
Scaffold293	RepeatMasker	Transposon	308	1026	935	-	.	ID=PET489.P1_TE0094;Target=Gypsy-1_PCR-I 13068 13774;Class=LTR/Gypsy;PercDiv=31.7;PercDel=4.0;PercIns=5.8;
Scaffold294	RepeatMasker	Transposon	430	1019	459	+	.	ID=PET489.P1_TE0095;Target=Coprina_Pc1 1555 2144;Class=LINE/Penelope;PercDiv=29.8;PercDel=7.8;PercIns=7.8;
Scaffold299	RepeatMasker	Transposon	653	1023	473	-	.	ID=PET489.P1_TE0096;Target=Gypsy-8_CCO-I 5294 5702;Class=LTR/Gypsy;PercDiv=27.3;PercDel=6.1;PercIns=6.0;
Scaffold303	RepeatMasker	Transposon	11	744	1643	+	.	ID=PET489.P1_TE0097;Target=Gypsy-3_PCR-I 9324 10367;Class=LTR/Gypsy;PercDiv=30.2;PercDel=1.3;PercIns=1.3;
Scaffold308	RepeatMasker	Transposon	129	561	923	-	.	ID=PET489.P1_TE0098;Target=Coprina_Pc1 2971 3400;Class=LINE/Penelope;PercDiv=30.9;PercDel=2.3;PercIns=3.0;
Scaffold315	RepeatMasker	Transposon	1	587	1173	-	.	ID=PET489.P1_TE0099;Target=Gypsy-1_PCR-I 10856 11445;Class=LTR/Gypsy;PercDiv=33.1;PercDel=1.7;PercIns=1.2;
Scaffold316	RepeatMasker	Transposon	551	590	271	+	.	ID=PET489.P1_TE0100;Target=Sola1-1_Smoe 6092 6131;Class=DNA/Sola;PercDiv=17.5;PercDel=0.0;PercIns=0.0;
Scaffold324	RepeatMasker	Transposon	830	870	232	-	.	ID=PET489.P1_TE0101;Target=Gypsy-4-I_CR 2731 2771;Class=LTR/Gypsy;PercDiv=19.5;PercDel=0.0;PercIns=0.0;
Scaffold329	RepeatMasker	Transposon	68	103	230	+	.	ID=PET489.P1_TE0102;Target=L2B-4_AAe 5178 5213;Class=LINE/L2;PercDiv=13.9;PercDel=0.0;PercIns=0.0;
Scaffold329	RepeatMasker	Transposon	76	108	232	+	.	ID=PET489.P1_TE0103;Target=HAT1_DR 2519 2551;Class=DNA/hAT-Ac;PercDiv=9.1;PercDel=0.0;PercIns=0.0;
Scaffold331	RepeatMasker	Transposon	533	853	764	+	.	ID=PET489.P1_TE0104;Target=Gypsy-9_CCO-I 3227 3602;Class=LTR/Gypsy;PercDiv=28.8;PercDel=4.0;PercIns=2.8;
Scaffold332	RepeatMasker	Transposon	1	90	248	+	.	ID=PET489.P1_TE0105;Target=Gypsy-19_SB-I 880 933;Class=LTR/Gypsy;PercDiv=9.3;PercDel=0.0;PercIns=0.0;
Scaffold332	RepeatMasker	Transposon	759	820	297	+	.	ID=PET489.P1_TE0106;Target=GYCUME1_LTR 1111 1174;Class=LTR/Gypsy;PercDiv=11.3;PercDel=3.2;PercIns=0.0;
Scaffold332	RepeatMasker	Transposon	770	831	234	+	.	ID=PET489.P1_TE0107;Target=Copia-93_PTr-I 467 527;Class=LTR/Copia;PercDiv=6.8;PercDel=3.2;PercIns=4.9;
Scaffold335	RepeatMasker	Transposon	651	793	350	+	.	ID=PET489.P1_TE0108;Target=RTEX-1_CR 1181 1322;Class=LINE/RTE-X;PercDiv=36.4;PercDel=1.4;PercIns=2.1;
Scaffold340	RepeatMasker	Transposon	158	223	245	+	.	ID=PET489.P1_TE0109;Target=Copia-13_ST-LTR 50 126;Class=LTR/Copia;PercDiv=13.8;PercDel=18.2;PercIns=1.3;
Scaffold346	RepeatMasker	Transposon	700	802	305	-	.	ID=PET489.P1_TE0110;Target=EnSpm-22_HMa 2616 2712;Class=DNA/CMC-EnSpm;PercDiv=20.7;PercDel=0.0;PercIns=6.2;
Scaffold348	RepeatMasker	Transposon	699	754	229	+	.	ID=PET489.P1_TE0111;Target=Gypsy-1_PCR-I 14208 14263;Class=LTR/Gypsy;PercDiv=26.8;PercDel=0.0;PercIns=0.0;
Scaffold349	RepeatMasker	Transposon	2	798	1076	+	.	ID=PET489.P1_TE0112;Target=Gypsy-21_LBS-I 4453 5261;Class=LTR/Gypsy;PercDiv=33.0;PercDel=4.1;PercIns=2.6;
Scaffold356	RepeatMasker	Transposon	494	560	243	+	.	ID=PET489.P1_TE0113;Target=RTE-2_DAn 1963 2036;Class=LINE/RTE-BovB;PercDiv=15.3;PercDel=13.4;PercIns=2.7;
Scaffold369	RepeatMasker	Transposon	673	702	227	+	.	ID=PET489.P1_TE0114;Target=Gypsy-22_GM-I 478 507;Class=LTR/Gypsy;PercDiv=6.7;PercDel=0.0;PercIns=0.0;
Scaffold373	RepeatMasker	Transposon	373	402	227	-	.	ID=PET489.P1_TE0115;Target=Gypsy-22_GM-I 478 507;Class=LTR/Gypsy;PercDiv=6.7;PercDel=0.0;PercIns=0.0;
Scaffold385	RepeatMasker	Transposon	3	717	1081	+	.	ID=PET489.P1_TE0116;Target=Gypsy-17_ADe-I 2809 3539;Class=LTR/Gypsy;PercDiv=30.5;PercDel=4.6;PercIns=4.6;
Scaffold389	RepeatMasker	Transposon	85	186	316	-	.	ID=PET489.P1_TE0117;Target=Gypsy-23_ADe-I 3820 3896;Class=LTR/Gypsy;PercDiv=20.9;PercDel=4.0;PercIns=4.0;
Scaffold400	RepeatMasker	Transposon	3	669	1531	-	.	ID=PET489.P1_TE0118;Target=Gypsy-14_SCH-I 4829 5487;Class=LTR/Gypsy;PercDiv=31.2;PercDel=1.8;PercIns=1.8;
Scaffold406	RepeatMasker	Transposon	88	654	1876	+	.	ID=PET489.P1_TE0119;Target=Gypsy-8_CCO-I 2687 3716;Class=LTR/Gypsy;PercDiv=27.9;PercDel=0.6;PercIns=0.6;
Scaffold409	RepeatMasker	Transposon	1	410	557	+	.	ID=PET489.P1_TE0120;Target=PCretro3_I-int 3818 4239;Class=LTR/Copia;PercDiv=31.0;PercDel=3.8;PercIns=3.9;
Scaffold414	RepeatMasker	Transposon	66	147	260	+	.	ID=PET489.P1_TE0121;Target=Sagan-1_LB 2358 2443;Class=DNA/TcMar-Sagan;PercDiv=28.1;PercDel=4.9;PercIns=0.0;
Scaffold414	RepeatMasker	Transposon	275	359	247	+	.	ID=PET489.P1_TE0122;Target=Sagan-1_ALai 1705 1789;Class=DNA/TcMar-Sagan;PercDiv=30.6;PercDel=0.0;PercIns=0.0;
Scaffold417	RepeatMasker	Transposon	529	577	228	-	.	ID=PET489.P1_TE0123;Target=EnSpm-11_ZM 4978 5025;Class=DNA/CMC-EnSpm;PercDiv=18.8;PercDel=0.0;PercIns=2.1;
Scaffold421	RepeatMasker	Transposon	324	627	434	-	.	ID=PET489.P1_TE0124;Target=Gypsy-11_PSH-I 6009 6252;Class=LTR/Gypsy;PercDiv=30.9;PercDel=2.9;PercIns=4.1;
Scaffold423	RepeatMasker	Transposon	397	456	226	+	.	ID=PET489.P1_TE0125;Target=Gypsy-24_DEl-I 2603 2662;Class=LTR/Gypsy;PercDiv=16.7;PercDel=0.0;PercIns=0.0;
Scaffold424	RepeatMasker	Transposon	51	624	1307	+	.	ID=PET489.P1_TE0126;Target=Gypsy-21_LBS-I 6625 7198;Class=LTR/Gypsy;PercDiv=32.8;PercDel=0.5;PercIns=0.5;
Scaffold430	RepeatMasker	Transposon	1	219	495	+	.	ID=PET489.P1_TE0127;Target=Gypsy-8_CCO-I 1812 1983;Class=LTR/Gypsy;PercDiv=28.8;PercDel=4.3;PercIns=4.2;
Scaffold435	RepeatMasker	Transposon	3	575	1147	+	.	ID=PET489.P1_TE0128;Target=Gypsy-16_SCH-I 8896 9413;Class=LTR/Gypsy;PercDiv=32.1;PercDel=2.3;PercIns=2.5;
Scaffold442	RepeatMasker	Transposon	449	534	234	+	.	ID=PET489.P1_TE0129;Target=Gypsy13-I_SP 96 173;Class=LTR/Gypsy;PercDiv=19.4;PercDel=0.0;PercIns=10.3;
Scaffold443	RepeatMasker	Transposon	2	192	1148	-	.	ID=PET489.P1_TE0130;Target=piggyBac-4_BF 3476 3662;Class=DNA/PiggyBac;PercDiv=11.9;PercDel=1.1;PercIns=3.2;
Scaffold443	RepeatMasker	Transposon	164	205	248	-	.	ID=PET489.P1_TE0131;Target=R2-1_SM 618 662;Class=LINE/R2;PercDiv=11.9;PercDel=7.1;PercIns=0.0;
Scaffold459	RepeatMasker	Transposon	14	525	1701	+	.	ID=PET489.P1_TE0132;Target=Gypsy-21_LBS-I 5488 5999;Class=LTR/Gypsy;PercDiv=29.1;PercDel=0.6;PercIns=0.6;
Scaffold487	RepeatMasker	Transposon	34	94	249	-	.	ID=PET489.P1_TE0133;Target=Copia-93_PTr-I 463 527;Class=LTR/Copia;PercDiv=9.8;PercDel=6.6;PercIns=0.0;
Scaffold487	RepeatMasker	Transposon	45	103	244	-	.	ID=PET489.P1_TE0134;Target=GYCUME1_LTR 1119 1174;Class=LTR/Gypsy;PercDiv=7.2;PercDel=0.0;PercIns=5.4;
Scaffold491	RepeatMasker	Transposon	1	314	1004	+	.	ID=PET489.P1_TE0135;Target=Gypsy-8_CCO-I 4674 4987;Class=LTR/Gypsy;PercDiv=26.7;PercDel=1.0;PercIns=1.0;
Scaffold511	RepeatMasker	Transposon	298	346	237	-	.	ID=PET489.P1_TE0136;Target=Copia-120_SB-I 292 338;Class=LTR/Copia;PercDiv=10.9;PercDel=2.0;PercIns=6.4;
Scaffold529	RepeatMasker	Transposon	2	468	404	+	.	ID=PET489.P1_TE0137;Target=Gypsy-17_ADe-I 3524 3969;Class=LTR/Gypsy;PercDiv=31.6;PercDel=5.3;PercIns=4.2;
Scaffold531	RepeatMasker	Transposon	83	159	229	+	.	ID=PET489.P1_TE0138;Target=Copia-11_BRa-I 597 675;Class=LTR/Copia;PercDiv=19.1;PercDel=7.8;PercIns=5.1;
Scaffold536	RepeatMasker	Transposon	1	456	783	+	.	ID=PET489.P1_TE0139;Target=Gypsy-1_SCH-I 8401 9236;Class=LTR/Gypsy;PercDiv=33.3;PercDel=1.4;PercIns=1.3;
Scaffold553	RepeatMasker	Transposon	124	236	228	+	.	ID=PET489.P1_TE0140;Target=Sagan-1_LB 120 232;Class=DNA/TcMar-Sagan;PercDiv=28.2;PercDel=2.6;PercIns=2.6;
Scaffold553	RepeatMasker	Transposon	397	433	228	-	.	ID=PET489.P1_TE0141;Target=Copia-15_AA-I 3676 3713;Class=LTR/Copia;PercDiv=8.3;PercDel=5.4;PercIns=2.6;
Scaffold561	RepeatMasker	Transposon	267	329	542	-	.	ID=PET489.P1_TE0142;Target=CiR2 3651 3712;Class=LINE/R2;PercDiv=1.6;PercDel=0.0;PercIns=1.6;
Scaffold561	RepeatMasker	Transposon	328	409	697	-	.	ID=PET489.P1_TE0143;Target=R2B_DM 1 82;Class=LINE/R2;PercDiv=3.7;PercDel=0.0;PercIns=0.0;
Scaffold580	RepeatMasker	Transposon	297	346	243	-	.	ID=PET489.P1_TE0144;Target=Sagan-1_PGr 3873 3921;Class=DNA/TcMar-Sagan;PercDiv=20.4;PercDel=0.0;PercIns=2.0;
Scaffold585	RepeatMasker	Transposon	179	239	238	+	.	ID=PET489.P1_TE0145;Target=Gypsy-20_LBS-I 9717 9778;Class=LTR/Gypsy;PercDiv=12.1;PercDel=6.6;PercIns=4.8;
Scaffold590	RepeatMasker	Transposon	23	402	1220	-	.	ID=PET489.P1_TE0146;Target=Gypsy-3_PSH-I 6777 7154;Class=LTR/Gypsy;PercDiv=27.7;PercDel=0.8;PercIns=1.3;
Scaffold594	RepeatMasker	Transposon	124	180	231	+	.	ID=PET489.P1_TE0147;Target=BEL36-I_DR 44 105;Class=LTR/Pao;PercDiv=18.4;PercDel=14.0;PercIns=4.8;
Scaffold609	RepeatMasker	Transposon	1	381	926	-	.	ID=PET489.P1_TE0148;Target=Gypsy-3_PSH-I 6412 6792;Class=LTR/Gypsy;PercDiv=29.0;PercDel=1.3;PercIns=1.3;
Scaffold611	RepeatMasker	Transposon	1	384	907	-	.	ID=PET489.P1_TE0149;Target=Gypsy-8_CCO-I 5019 5402;Class=LTR/Gypsy;PercDiv=33.3;PercDel=0.0;PercIns=0.0;
Scaffold617	RepeatMasker	Transposon	229	362	233	+	.	ID=PET489.P1_TE0150;Target=Gypsy61-I_AG 4212 4350;Class=LTR/Gypsy;PercDiv=25.0;PercDel=8.2;PercIns=4.3;
Scaffold617	RepeatMasker	Transposon	265	379	249	+	.	ID=PET489.P1_TE0151;Target=Polinton-2A_NV 13725 13840;Class=DNA/Maverick;PercDiv=27.2;PercDel=1.7;PercIns=0.9;
Scaffold619	RepeatMasker	Transposon	103	381	424	+	.	ID=PET489.P1_TE0152;Target=Gypsy-21_LBS-I 4302 4542;Class=LTR/Gypsy;PercDiv=29.5;PercDel=4.2;PercIns=4.2;
Scaffold622	RepeatMasker	Transposon	294	378	257	+	.	ID=PET489.P1_TE0153;Target=Gypsy-17_ADe-I 2273 2345;Class=LTR/Gypsy;PercDiv=26.2;PercDel=0.0;PercIns=7.6;
Scaffold639	RepeatMasker	Transposon	3	368	252	-	.	ID=PET489.P1_TE0154;Target=Gypsy-179_ZM-I 2805 2860;Class=LTR/Gypsy;PercDiv=32.4;PercDel=4.6;PercIns=3.9;
Scaffold641	RepeatMasker	Transposon	1	85	232	-	.	ID=PET489.P1_TE0155;Target=Gypsy-39_Mad-I 723 809;Class=LTR/Gypsy;PercDiv=25.3;PercDel=4.7;PercIns=2.3;
Scaffold670	RepeatMasker	Transposon	1	346	649	+	.	ID=PET489.P1_TE0156;Target=Copia-1_PPM-I 1443 1925;Class=LTR/Copia;PercDiv=33.2;PercDel=4.1;PercIns=3.0;
Scaffold699	RepeatMasker	Transposon	10	329	1220	-	.	ID=PET489.P1_TE0157;Target=Gypsy-8_CCO-I 4894 5196;Class=LTR/Gypsy;PercDiv=25.1;PercDel=0.5;PercIns=0.5;
Scaffold702	RepeatMasker	Transposon	54	322	1008	-	.	ID=PET489.P1_TE0158;Target=Gypsy-17_ADe-I 3413 3684;Class=LTR/Gypsy;PercDiv=25.6;PercDel=1.1;PercIns=0.0;
Scaffold714	RepeatMasker	Transposon	79	209	264	-	.	ID=PET489.P1_TE0159;Target=DIRS-24_NV 3070 3200;Class=LTR/Ngaro;PercDiv=37.4;PercDel=0.0;PercIns=0.0;
Scaffold738	RepeatMasker	Transposon	117	307	334	-	.	ID=PET489.P1_TE0160;Target=Gypsy-16_SCH-I 9766 9959;Class=LTR/Gypsy;PercDiv=32.0;PercDel=5.2;PercIns=3.6;
Scaffold750	RepeatMasker	Transposon	15	306	785	+	.	ID=PET489.P1_TE0161;Target=Gypsy-2_CCO-I 2710 2998;Class=LTR/Gypsy;PercDiv=27.1;PercDel=1.7;PercIns=2.8;
Scaffold751	RepeatMasker	Transposon	148	306	522	+	.	ID=PET489.P1_TE0162;Target=Gypsy-4_CPu-I 4368 4526;Class=LTR/Gypsy;PercDiv=25.3;PercDel=3.1;PercIns=3.1;
Scaffold756	RepeatMasker	Transposon	235	300	331	-	.	ID=PET489.P1_TE0163;Target=Copia-9_CPu-I 3405 3470;Class=LTR/Copia;PercDiv=21.2;PercDel=0.0;PercIns=0.0;
Scaffold757	RepeatMasker	Transposon	149	298	230	-	.	ID=PET489.P1_TE0164;Target=Gypsy-6_PSH-I 4544 4693;Class=LTR/Gypsy;PercDiv=33.1;PercDel=1.3;PercIns=1.3;
Scaffold761	RepeatMasker	Transposon	70	125	255	+	.	ID=PET489.P1_TE0165;Target=Copia-2_SCH-I 7127 7182;Class=LTR/Copia;PercDiv=21.4;PercDel=0.0;PercIns=0.0;
Scaffold769	RepeatMasker	Transposon	1	298	1471	-	.	ID=PET489.P1_TE0166;Target=Mariner2_PPa 1216 1513;Class=DNA/TcMar-Tc1;PercDiv=21.2;PercDel=0.3;PercIns=0.3;
Scaffold774	RepeatMasker	Transposon	108	231	245	+	.	ID=PET489.P1_TE0167;Target=Polinton-2A_NV 13729 13855;Class=DNA/Maverick;PercDiv=29.8;PercDel=2.4;PercIns=0.0;
Scaffold778	RepeatMasker	Transposon	1	295	990	-	.	ID=PET489.P1_TE0168;Target=Gypsy-8_CCO-I 4498 4792;Class=LTR/Gypsy;PercDiv=27.3;PercDel=0.7;PercIns=0.7;
Scaffold781	RepeatMasker	Transposon	1	295	342	+	.	ID=PET489.P1_TE0169;Target=Helitron4 14700 14788;Class=RC/Helitron;PercDiv=29.8;PercDel=2.8;PercIns=2.0;
Scaffold783	RepeatMasker	Transposon	2	292	875	-	.	ID=PET489.P1_TE0170;Target=Gypsy-21_LBS-I 5174 5465;Class=LTR/Gypsy;PercDiv=28.4;PercDel=1.0;PercIns=0.7;
Scaffold786	RepeatMasker	Transposon	3	295	1040	-	.	ID=PET489.P1_TE0171;Target=Gypsy-8_CCO-I 4733 5015;Class=LTR/Gypsy;PercDiv=24.0;PercDel=0.7;PercIns=0.7;
Scaffold789	RepeatMasker	Transposon	22	281	701	-	.	ID=PET489.P1_TE0172;Target=Gypsy-8_CCO-I 4354 4607;Class=LTR/Gypsy;PercDiv=25.6;PercDel=1.5;PercIns=3.9;
Scaffold790	RepeatMasker	Transposon	13	292	614	+	.	ID=PET489.P1_TE0173;Target=Copia-1_PPM-I 3911 4152;Class=LTR/Copia;PercDiv=31.0;PercDel=3.2;PercIns=3.2;
Scaffold796	RepeatMasker	Transposon	3	289	437	+	.	ID=PET489.P1_TE0174;Target=Gypsy-6_PSH-I 3926 4222;Class=LTR/Gypsy;PercDiv=29.3;PercDel=1.5;PercIns=1.5;
Scaffold803	RepeatMasker	Transposon	37	166	256	+	.	ID=PET489.P1_TE0175;Target=CACTA-2_Ccinerea 203 332;Class=DNA/CMC-EnSpm;PercDiv=27.3;PercDel=6.9;PercIns=6.9;
Scaffold807	RepeatMasker	Transposon	1	260	404	+	.	ID=PET489.P1_TE0176;Target=Copia-1-I_CCi 4408 4673;Class=LTR/Copia;PercDiv=33.3;PercDel=3.1;PercIns=0.8;
Scaffold809	RepeatMasker	Transposon	10	283	885	+	.	ID=PET489.P1_TE0177;Target=Copia-2_ADe-I 3370 3640;Class=LTR/Copia;PercDiv=28.6;PercDel=0.7;PercIns=1.9;
Scaffold814	RepeatMasker	Transposon	29	231	512	+	.	ID=PET489.P1_TE0178;Target=Helitron1_AG 5941 6099;Class=RC/Helitron;PercDiv=27.2;PercDel=0.9;PercIns=0.9;
Scaffold818	RepeatMasker	Transposon	205	280	229	-	.	ID=PET489.P1_TE0179;Target=Gypsy-15_BG-I 2109 2187;Class=LTR/Gypsy;PercDiv=22.9;PercDel=6.6;PercIns=2.5;
Scaffold826	RepeatMasker	Transposon	211	284	247	+	.	ID=PET489.P1_TE0180;Target=Gypsy-3_BG-I 43 127;Class=LTR/Gypsy;PercDiv=17.6;PercDel=14.9;PercIns=0.0;
Scaffold827	RepeatMasker	Transposon	1	74	247	-	.	ID=PET489.P1_TE0181;Target=Gypsy-3_BG-I 43 127;Class=LTR/Gypsy;PercDiv=17.6;PercDel=14.9;PercIns=0.0;
Scaffold832	RepeatMasker	Transposon	48	252	360	+	.	ID=PET489.P1_TE0182;Target=Tad1-1_PPl 3867 4071;Class=LINE/Tad1;PercDiv=34.2;PercDel=2.9;PercIns=2.9;
Scaffold835	RepeatMasker	Transposon	94	275	1135	-	.	ID=PET489.P1_TE0183;Target=LIN9_SM 5027 5208;Class=LINE/R2;PercDiv=17.0;PercDel=0.0;PercIns=0.0;
Scaffold841	RepeatMasker	Transposon	2	279	648	+	.	ID=PET489.P1_TE0184;Target=Copia-7_CPu-I 2190 2467;Class=LTR/Copia;PercDiv=32.7;PercDel=1.1;PercIns=1.1;
Scaffold851	RepeatMasker	Transposon	7	275	580	+	.	ID=PET489.P1_TE0185;Target=Gypsy-7_CPu-I 6229 6463;Class=LTR/Gypsy;PercDiv=31.9;PercDel=1.4;PercIns=1.4;
Scaffold852	RepeatMasker	Transposon	1	268	622	+	.	ID=PET489.P1_TE0186;Target=Gypsy-21_LBS-I 5947 6212;Class=LTR/Gypsy;PercDiv=33.6;PercDel=0.4;PercIns=1.1;
Scaffold855	RepeatMasker	Transposon	24	272	867	+	.	ID=PET489.P1_TE0187;Target=Gypsy-7_CPu-I 4419 4667;Class=LTR/Gypsy;PercDiv=24.8;PercDel=1.2;PercIns=1.2;
Scaffold872	RepeatMasker	Transposon	37	77	265	-	.	ID=PET489.P1_TE0188;Target=Gypsy-129_SBi-I 778 818;Class=LTR/Gypsy;PercDiv=12.2;PercDel=0.0;PercIns=0.0;
Scaffold876	RepeatMasker	Transposon	29	194	314	+	.	ID=PET489.P1_TE0189;Target=DNA-2-32_DR 8531 8700;Class=DNA/DNA;PercDiv=25.9;PercDel=7.2;PercIns=4.7;
Scaffold883	RepeatMasker	Transposon	16	266	766	+	.	ID=PET489.P1_TE0190;Target=Gypsy-10_PSH-I 6821 7071;Class=LTR/Gypsy;PercDiv=27.2;PercDel=2.0;PercIns=2.0;
Scaffold886	RepeatMasker	Transposon	4	233	375	-	.	ID=PET489.P1_TE0191;Target=Gypsy-2_PPM-I 5538 5767;Class=LTR/Gypsy;PercDiv=36.1;PercDel=0.0;PercIns=0.0;
Scaffold890	RepeatMasker	Transposon	11	264	714	-	.	ID=PET489.P1_TE0192;Target=Gypsy-8_CCO-I 3355 3608;Class=LTR/Gypsy;PercDiv=29.4;PercDel=0.8;PercIns=0.8;
Scaffold905	RepeatMasker	Transposon	76	262	454	+	.	ID=PET489.P1_TE0193;Target=Copia-55_GM-I 948 1065;Class=LTR/Copia;PercDiv=27.1;PercDel=0.9;PercIns=0.9;
Scaffold906	RepeatMasker	Transposon	1	257	487	-	.	ID=PET489.P1_TE0194;Target=Gypsy-2_CCO-I 2835 3088;Class=LTR/Gypsy;PercDiv=33.1;PercDel=1.2;PercIns=2.4;
Scaffold911	RepeatMasker	Transposon	46	107	257	+	.	ID=PET489.P1_TE0195;Target=ATCopia24I 2739 2800;Class=LTR/Copia;PercDiv=25.8;PercDel=0.0;PercIns=0.0;
Scaffold917	RepeatMasker	Transposon	32	258	553	+	.	ID=PET489.P1_TE0196;Target=Gypsy-20_SCH-I 8090 8316;Class=LTR/Gypsy;PercDiv=32.7;PercDel=0.4;PercIns=0.4;
Scaffold926	RepeatMasker	Transposon	6	256	475	-	.	ID=PET489.P1_TE0197;Target=Copia-4_CPu-I 5488 5738;Class=LTR/Copia;PercDiv=37.0;PercDel=0.0;PercIns=0.0;
Scaffold927	RepeatMasker	Transposon	80	259	596	-	.	ID=PET489.P1_TE0198;Target=Gypsy-13_CCO-I 4441 4620;Class=LTR/Gypsy;PercDiv=28.5;PercDel=0.6;PercIns=0.6;
Scaffold928	RepeatMasker	Transposon	119	175	225	+	.	ID=PET489.P1_TE0199;Target=ERV1-7_Crp-I 1759 1815;Class=LTR/ERV1;PercDiv=24.6;PercDel=0.0;PercIns=0.0;
Scaffold940	RepeatMasker	Transposon	16	256	426	+	.	ID=PET489.P1_TE0200;Target=Gypsy-8_CCO-I 5384 5702;Class=LTR/Gypsy;PercDiv=29.1;PercDel=10.0;PercIns=6.0;
Scaffold948	RepeatMasker	Transposon	81	246	240	+	.	ID=PET489.P1_TE0201;Target=Tad1-1_PPl 3742 3902;Class=LINE/Tad1;PercDiv=32.8;PercDel=1.2;PercIns=4.3;
Scaffold953	RepeatMasker	Transposon	98	228	326	+	.	ID=PET489.P1_TE0202;Target=Copia1-I_DR 2885 3055;Class=LTR/Copia;PercDiv=19.9;PercDel=1.3;PercIns=1.3;
Scaffold957	RepeatMasker	Transposon	1	251	913	+	.	ID=PET489.P1_TE0203;Target=Gypsy-8_CCO-I 4853 5103;Class=LTR/Gypsy;PercDiv=27.5;PercDel=0.0;PercIns=0.0;
Scaffold963	RepeatMasker	Transposon	24	250	523	+	.	ID=PET489.P1_TE0204;Target=Gypsy-17_ADe-I 2273 2490;Class=LTR/Gypsy;PercDiv=27.9;PercDel=2.1;PercIns=4.0;
Scaffold970	RepeatMasker	Transposon	3	250	667	-	.	ID=PET489.P1_TE0205;Target=Gypsy-10_PSH-I 7295 7542;Class=LTR/Gypsy;PercDiv=32.0;PercDel=0.4;PercIns=0.4;
Scaffold995	RepeatMasker	Transposon	11	245	777	+	.	ID=PET489.P1_TE0206;Target=Gypsy-8_CCO-I 4639 4873;Class=LTR/Gypsy;PercDiv=27.2;PercDel=1.3;PercIns=1.3;
Scaffold997	RepeatMasker	Transposon	1	142	311	+	.	ID=PET489.P1_TE0207;Target=Copia-12_ADe-I 418 641;Class=LTR/Copia;PercDiv=36.0;PercDel=4.3;PercIns=0.8;
Scaffold997	RepeatMasker	Transposon	143	225	325	-	.	ID=PET489.P1_TE0208;Target=Copia-20_PIT-I 3842 3927;Class=LTR/Copia;PercDiv=22.9;PercDel=3.6;PercIns=0.0;
Scaffold1	RepeatMasker	Transposon	74	1037	1619	-	.	ID=PET489.P1_TE0209;Target=Gypsy-2_CCO-I 2330 3272;Class=LTR/Gypsy;PercDiv=34.0;PercDel=1.6;PercIns=1.9;
Scaffold1	RepeatMasker	Transposon	1403	1453	229	-	.	ID=PET489.P1_TE0210;Target=Gypsy-2_CCO-I 1295 1345;Class=LTR/Gypsy;PercDiv=25.5;PercDel=0.0;PercIns=0.0;
Scaffold1	RepeatMasker	Transposon	2028	2073	233	-	.	ID=PET489.P1_TE0211;Target=Copia-47_PIT-I 830 875;Class=LTR/Copia;PercDiv=19.6;PercDel=0.0;PercIns=0.0;
Scaffold1	RepeatMasker	Transposon	13115	14393	1776	+	.	ID=PET489.P1_TE0212;Target=Gypsy-14_SCH-I 6500 7783;Class=LTR/Gypsy;PercDiv=37.3;PercDel=2.7;PercIns=2.3;
Scaffold1	RepeatMasker	Transposon	38440	38492	227	-	.	ID=PET489.P1_TE0213;Target=Copia-3_CCO-I 1065 1124;Class=LTR/Copia;PercDiv=20.8;PercDel=13.2;PercIns=0.0;
Scaffold1	RepeatMasker	Transposon	51955	52025	229	+	.	ID=PET489.P1_TE0214;Target=Gypsy-52_PIT-I 315 381;Class=LTR/Gypsy;PercDiv=27.0;PercDel=0.0;PercIns=6.0;
Scaffold1	RepeatMasker	Transposon	52095	52224	264	+	.	ID=PET489.P1_TE0215;Target=TART_DV 6968 7082;Class=LINE/Jockey;PercDiv=19.5;PercDel=0.0;PercIns=13.0;
Scaffold1	RepeatMasker	Transposon	115171	116555	1888	-	.	ID=PET489.P1_TE0216;Target=Gypsy-27_LBS-I 3985 5369;Class=LTR/Gypsy;PercDiv=37.2;PercDel=2.1;PercIns=2.1;
Scaffold1	RepeatMasker	Transposon	117082	117430	1096	-	.	ID=PET489.P1_TE0217;Target=Gypsy-27_LBS-I 3155 3503;Class=LTR/Gypsy;PercDiv=30.7;PercDel=0.0;PercIns=0.0;
Scaffold1	RepeatMasker	Transposon	117436	117701	518	-	.	ID=PET489.P1_TE0218;Target=Gypsy-20_SCH-I 6284 6549;Class=LTR/Gypsy;PercDiv=31.9;PercDel=2.3;PercIns=2.3;
Scaffold1	RepeatMasker	Transposon	120615	121381	706	-	.	ID=PET489.P1_TE0219;Target=Gypsy-1_PCR-I 12963 13717;Class=LTR/Gypsy;PercDiv=34.1;PercDel=3.6;PercIns=5.3;
Scaffold1	RepeatMasker	Transposon	121762	123437	3234	-	.	ID=PET489.P1_TE0220;Target=Gypsy-1_PCR-I 10856 12534;Class=LTR/Gypsy;PercDiv=33.2;PercDel=1.4;PercIns=1.2;
Scaffold1	RepeatMasker	Transposon	132940	133457	1443	-	.	ID=PET489.P1_TE0221;Target=Gypsy-27_LBS-I 2080 2597;Class=LTR/Gypsy;PercDiv=30.0;PercDel=0.4;PercIns=0.4;
Scaffold1	RepeatMasker	Transposon	133458	133673	1298	-	.	ID=PET489.P1_TE0222;Target=Gypsy-18_LBS-I 4859 5592;Class=LTR/Gypsy;PercDiv=34.3;PercDel=1.5;PercIns=1.5;
Scaffold1	RepeatMasker	Transposon	133846	134002	292	-	.	ID=PET489.P1_TE0223;Target=Gypsy-18_LBS-I 4527 4680;Class=LTR/Gypsy;PercDiv=27.9;PercDel=4.5;PercIns=6.5;
Scaffold1	RepeatMasker	Transposon	134253	134548	328	-	.	ID=PET489.P1_TE0224;Target=Gypsy-27_LBS-I 992 1281;Class=LTR/Gypsy;PercDiv=34.6;PercDel=1.4;PercIns=3.5;
Scaffold1	RepeatMasker	Transposon	140894	141942	1242	-	.	ID=PET489.P1_TE0225;Target=Gypsy-1_CCO-I 3779 4756;Class=LTR/Gypsy;PercDiv=33.7;PercDel=3.4;PercIns=2.4;
Scaffold1	RepeatMasker	Transposon	142935	143112	442	-	.	ID=PET489.P1_TE0226;Target=Gypsy-1_CCO-I 3117 3294;Class=LTR/Gypsy;PercDiv=34.3;PercDel=0.0;PercIns=0.0;
Scaffold1	RepeatMasker	Transposon	143159	143300	297	-	.	ID=PET489.P1_TE0227;Target=Gypsy-1_CCO-I 2809 2949;Class=LTR/Gypsy;PercDiv=23.7;PercDel=4.2;PercIns=5.0;
Scaffold1	RepeatMasker	Transposon	144572	147494	6017	-	.	ID=PET489.P1_TE0228;Target=Gypsy-8_CCO-I 2220 5628;Class=LTR/Gypsy;PercDiv=30.2;PercDel=3.0;PercIns=3.1;
Scaffold1	RepeatMasker	Transposon	147776	148113	614	-	.	ID=PET489.P1_TE0229;Target=Gypsy-8_CCO-I 1666 2003;Class=LTR/Gypsy;PercDiv=32.7;PercDel=2.4;PercIns=2.4;
Scaffold1	RepeatMasker	Transposon	150513	150715	261	-	.	ID=PET489.P1_TE0230;Target=Gypsy-8_CCO-I 694 905;Class=LTR/Gypsy;PercDiv=38.6;PercDel=4.9;PercIns=0.5;
Scaffold1	RepeatMasker	Transposon	184736	184811	236	-	.	ID=PET489.P1_TE0231;Target=Gypsy-1_PTri-I 4229 4308;Class=LTR/Gypsy;PercDiv=21.9;PercDel=9.2;PercIns=3.8;
Scaffold1	RepeatMasker	Transposon	193387	193436	225	-	.	ID=PET489.P1_TE0232;Target=Copia-8_ES-I 3652 3701;Class=LTR/Copia;PercDiv=22.0;PercDel=0.0;PercIns=0.0;
Scaffold1	RepeatMasker	Transposon	253625	253670	245	-	.	ID=PET489.P1_TE0233;Target=Copia-3_ADe-I 4610 4655;Class=LTR/Copia;PercDiv=19.6;PercDel=0.0;PercIns=0.0;
Scaffold1	RepeatMasker	Transposon	286856	287006	529	-	.	ID=PET489.P1_TE0234;Target=Copia-1_CMe-I 4337 4487;Class=LTR/Copia;PercDiv=31.1;PercDel=0.0;PercIns=0.0;
Scaffold1	RepeatMasker	Transposon	287089	287225	376	-	.	ID=PET489.P1_TE0235;Target=Copia-1_CMe-I 4082 4218;Class=LTR/Copia;PercDiv=33.6;PercDel=0.0;PercIns=0.0;
Scaffold1	RepeatMasker	Transposon	287459	287855	1013	-	.	ID=PET489.P1_TE0236;Target=Copia-1_CMe-I 3562 3958;Class=LTR/Copia;PercDiv=33.0;PercDel=0.8;PercIns=0.8;
Scaffold1	RepeatMasker	Transposon	289422	289511	235	-	.	ID=PET489.P1_TE0237;Target=Jockey-11_AAe 2843 2939;Class=LINE/Jockey;PercDiv=25.6;PercDel=7.8;PercIns=0.0;
Scaffold1	RepeatMasker	Transposon	294180	294315	225	+	.	ID=PET489.P1_TE0238;Target=Gypsy-19_ST-I 954 1080;Class=LTR/Gypsy;PercDiv=31.9;PercDel=0.7;PercIns=7.9;
Scaffold1	RepeatMasker	Transposon	309081	309155	225	-	.	ID=PET489.P1_TE0239;Target=Copia-5_PD-I 3016 3094;Class=LTR/Copia;PercDiv=25.3;PercDel=5.3;PercIns=0.0;
Scaffold1	RepeatMasker	Transposon	347888	347956	245	+	.	ID=PET489.P1_TE0240;Target=Copia-126_AA-I 725 788;Class=LTR/Copia;PercDiv=28.3;PercDel=0.0;PercIns=7.8;
Scaffold1	RepeatMasker	Transposon	357900	358022	502	+	.	ID=PET489.P1_TE0241;Target=Copia-52_ZM-I 2555 2676;Class=LTR/Copia;PercDiv=26.2;PercDel=0.0;PercIns=0.8;
Scaffold1	RepeatMasker	Transposon	371633	371772	234	+	.	ID=PET489.P1_TE0242;Target=Gypsy-5_DPu-I 803 932;Class=LTR/Gypsy;PercDiv=30.7;PercDel=1.4;PercIns=9.2;
Scaffold1	RepeatMasker	Transposon	383452	383503	251	+	.	ID=PET489.P1_TE0243;Target=Sagan-1_LB 3269 3320;Class=DNA/TcMar-Sagan;PercDiv=13.7;PercDel=1.9;PercIns=1.9;
Scaffold1	RepeatMasker	Transposon	400601	400674	241	+	.	ID=PET489.P1_TE0244;Target=Copia-15_AA-I 1982 2056;Class=LTR/Copia;PercDiv=27.8;PercDel=4.0;PercIns=2.7;
Scaffold1	RepeatMasker	Transposon	408817	408867	229	+	.	ID=PET489.P1_TE0245;Target=RTE-2_Gav 405 455;Class=LINE/RTE-BovB;PercDiv=25.5;PercDel=0.0;PercIns=0.0;
Scaffold1	RepeatMasker	Transposon	410912	410993	245	+	.	ID=PET489.P1_TE0246;Target=BEL-26_AA-I 1593 1673;Class=LTR/Pao;PercDiv=21.8;PercDel=3.7;PercIns=4.9;
Scaffold1	RepeatMasker	Transposon	442978	443045	248	+	.	ID=PET489.P1_TE0247;Target=Gypsy-2_PSo-I 2567 2638;Class=LTR/Gypsy;PercDiv=19.7;PercDel=8.8;PercIns=2.8;
Scaffold1	RepeatMasker	Transposon	459650	459721	252	-	.	ID=PET489.P1_TE0248;Target=RLG_scDEL_3_1-I 2675 2749;Class=LTR/Gypsy;PercDiv=22.5;PercDel=5.6;PercIns=1.3;
Scaffold1	RepeatMasker	Transposon	475163	475242	226	-	.	ID=PET489.P1_TE0249;Target=Ambal-2_FCy 1017 1094;Class=LINE/Ambal;PercDiv=28.2;PercDel=0.0;PercIns=2.6;
Scaffold1	RepeatMasker	Transposon	502221	502832	1241	+	.	ID=PET489.P1_TE0250;Target=Gypsy-8_CCO-I 4102 4710;Class=LTR/Gypsy;PercDiv=32.3;PercDel=2.0;PercIns=2.5;
Scaffold1	RepeatMasker	Transposon	504298	504431	228	+	.	ID=PET489.P1_TE0251;Target=MARY1_TM 7316 7442;Class=LTR/Gypsy;PercDiv=23.1;PercDel=0.8;PercIns=6.3;
Scaffold1	RepeatMasker	Transposon	518751	518821	244	+	.	ID=PET489.P1_TE0252;Target=Gypsy-38_GA-I 133 203;Class=LTR/Gypsy;PercDiv=28.2;PercDel=0.0;PercIns=0.0;
Scaffold1	RepeatMasker	Transposon	536762	536856	263	-	.	ID=PET489.P1_TE0253;Target=hAT-1_AN 3579 3670;Class=DNA/hAT;PercDiv=27.0;PercDel=3.2;PercIns=6.5;
Scaffold1	RepeatMasker	Transposon	581322	581387	238	-	.	ID=PET489.P1_TE0254;Target=Gypsy-1_SCH-I 5116 5178;Class=LTR/Gypsy;PercDiv=19.1;PercDel=0.0;PercIns=4.8;
Scaffold1	RepeatMasker	Transposon	589419	589490	242	-	.	ID=PET489.P1_TE0255;Target=PROTOP_B 9 79;Class=DNA/P;PercDiv=26.8;PercDel=0.0;PercIns=1.4;
Scaffold1	RepeatMasker	Transposon	608890	609059	580	-	.	ID=PET489.P1_TE0256;Target=EnSpm-2_GM 10079 10248;Class=DNA/CMC-EnSpm;PercDiv=23.9;PercDel=1.8;PercIns=1.8;
Scaffold1	RepeatMasker	Transposon	609222	609452	718	+	.	ID=PET489.P1_TE0257;Target=Copia-33_GM-I 2545 2775;Class=LTR/LTR;PercDiv=32.0;PercDel=0.0;PercIns=0.0;
Scaffold1	RepeatMasker	Transposon	716370	716457	231	-	.	ID=PET489.P1_TE0258;Target=MUDRN4_OS 188 268;Class=DNA/MULE-MuDR;PercDiv=26.5;PercDel=1.1;PercIns=9.9;
Scaffold1	RepeatMasker	Transposon	722185	722331	630	+	.	ID=PET489.P1_TE0259;Target=Copia-33_GM-I 616 756;Class=LTR/LTR;PercDiv=22.7;PercDel=0.0;PercIns=4.3;
Scaffold1	RepeatMasker	Transposon	731126	731211	227	+	.	ID=PET489.P1_TE0260;Target=Gypsy-198_ZM-I 2185 2276;Class=LTR/Gypsy;PercDiv=18.4;PercDel=12.8;PercIns=5.4;
Scaffold1	RepeatMasker	Transposon	743261	743336	241	+	.	ID=PET489.P1_TE0261;Target=Copia-1_SCH-I 4451 4525;Class=LTR/Copia;PercDiv=17.2;PercDel=6.6;PercIns=8.0;
Scaffold1	RepeatMasker	Transposon	743852	743889	234	+	.	ID=PET489.P1_TE0262;Target=Gypsy-55_CQ-I 525 562;Class=LTR/Gypsy;PercDiv=15.8;PercDel=0.0;PercIns=0.0;
Scaffold1	RepeatMasker	Transposon	784782	784829	232	+	.	ID=PET489.P1_TE0263;Target=Copia4_I_MT-int 5845 5892;Class=LTR/Copia;PercDiv=18.8;PercDel=0.0;PercIns=0.0;
Scaffold1	RepeatMasker	Transposon	856444	856515	236	-	.	ID=PET489.P1_TE0264;Target=DOPPIA4_ZM 7760 7829;Class=DNA/CMC-EnSpm;PercDiv=26.1;PercDel=1.4;PercIns=4.3;
Scaffold1	RepeatMasker	Transposon	865985	866029	230	+	.	ID=PET489.P1_TE0265;Target=HELENA 951 993;Class=LINE/Jockey;PercDiv=14.0;PercDel=0.0;PercIns=4.7;
Scaffold1	RepeatMasker	Transposon	866479	866556	234	-	.	ID=PET489.P1_TE0266;Target=Gypsy-27_DEl-I 1225 1293;Class=LTR/Gypsy;PercDiv=25.1;PercDel=0.0;PercIns=13.0;
Scaffold1	RepeatMasker	Transposon	873113	873165	226	-	.	ID=PET489.P1_TE0267;Target=PIF_Harbinger-2_PleOst 801 856;Class=DNA/PIF-Harbinger;PercDiv=18.9;PercDel=5.7;PercIns=0.0;
Scaffold1	RepeatMasker	Transposon	882394	882457	231	-	.	ID=PET489.P1_TE0268;Target=BEL-8_AA-I 4187 4248;Class=LTR/Pao;PercDiv=19.7;PercDel=1.6;PercIns=4.8;
Scaffold1	RepeatMasker	Transposon	885746	885812	225	-	.	ID=PET489.P1_TE0269;Target=OSMU5 2401 2470;Class=DNA/MULE-MuDR;PercDiv=20.0;PercDel=7.5;PercIns=2.9;
Scaffold1	RepeatMasker	Transposon	902906	903005	225	+	.	ID=PET489.P1_TE0270;Target=MamSINE1 9 97;Class=SINE/tRNA-RTE;PercDiv=25.4;PercDel=1.0;PercIns=13.5;
Scaffold1	RepeatMasker	Transposon	929745	929821	234	+	.	ID=PET489.P1_TE0271;Target=Gypsy-21_Ano-I 271 351;Class=LTR/Gypsy;PercDiv=19.1;PercDel=10.4;PercIns=4.9;
Scaffold1	RepeatMasker	Transposon	945464	945513	225	+	.	ID=PET489.P1_TE0272;Target=Kiri-9_CQ 873 921;Class=LINE/L2;PercDiv=22.5;PercDel=0.0;PercIns=2.0;
Scaffold1	RepeatMasker	Transposon	946113	946173	226	-	.	ID=PET489.P1_TE0273;Target=BEL-242_AA-I 4944 5004;Class=LTR/Pao;PercDiv=15.8;PercDel=6.6;PercIns=6.6;
Scaffold1	RepeatMasker	Transposon	946966	947088	229	-	.	ID=PET489.P1_TE0274;Target=Gypsy-135_AA-I 3536 3662;Class=LTR/Gypsy;PercDiv=27.9;PercDel=7.3;PercIns=3.9;
Scaffold1	RepeatMasker	Transposon	977423	977470	237	-	.	ID=PET489.P1_TE0275;Target=Gypsy-53_CQ-I 3484 3530;Class=LTR/Gypsy;PercDiv=15.2;PercDel=2.1;PercIns=4.3;
Scaffold1	RepeatMasker	Transposon	982001	982077	244	+	.	ID=PET489.P1_TE0276;Target=DIRS-10_XT 845 922;Class=LTR/DIRS;PercDiv=20.5;PercDel=6.5;PercIns=5.1;
Scaffold1	RepeatMasker	Transposon	996635	996675	226	+	.	ID=PET489.P1_TE0277;Target=Copia-48_SB-I 263 303;Class=LTR/Copia;PercDiv=17.1;PercDel=0.0;PercIns=0.0;
Scaffold1	RepeatMasker	Transposon	1053229	1053303	249	-	.	ID=PET489.P1_TE0278;Target=Sagan-1_LB 3243 3319;Class=DNA/TcMar-Sagan;PercDiv=24.0;PercDel=2.7;PercIns=0.0;
Scaffold1	RepeatMasker	Transposon	1062748	1063158	521	-	.	ID=PET489.P1_TE0279;Target=Helitron1_AG 5941 6099;Class=RC/Helitron;PercDiv=30.0;PercDel=2.1;PercIns=3.9;
Scaffold1	RepeatMasker	Transposon	1063965	1066374	1038	-	.	ID=PET489.P1_TE0280;Target=Helitron2_PPa 1755 4563;Class=RC/Helitron;PercDiv=35.3;PercDel=5.1;PercIns=4.4;
Scaffold1	RepeatMasker	Transposon	1066929	1067314	371	-	.	ID=PET489.P1_TE0281;Target=Helitron2_PPa 822 1204;Class=RC/Helitron;PercDiv=35.3;PercDel=3.9;PercIns=4.7;
Scaffold1	RepeatMasker	Transposon	1075630	1075716	312	+	.	ID=PET489.P1_TE0282;Target=Gypsy-14_SCH-I 3580 3666;Class=LTR/Gypsy;PercDiv=32.2;PercDel=0.0;PercIns=0.0;
Scaffold1	RepeatMasker	Transposon	1076112	1077564	2294	+	.	ID=PET489.P1_TE0283;Target=Gypsy-14_SCH-I 4626 6078;Class=LTR/Gypsy;PercDiv=36.2;PercDel=1.9;PercIns=1.9;
Scaffold1	RepeatMasker	Transposon	1078003	1079289	1929	+	.	ID=PET489.P1_TE0284;Target=Gypsy-14_SCH-I 6493 7779;Class=LTR/Gypsy;PercDiv=35.4;PercDel=2.2;PercIns=2.2;
Scaffold1	RepeatMasker	Transposon	1084832	1085930	2301	+	.	ID=PET489.P1_TE0285;Target=Gypsy-8_CCO-I 4661 5715;Class=LTR/Gypsy;PercDiv=32.4;PercDel=1.8;PercIns=1.7;
Scaffold1	RepeatMasker	Transposon	1087969	1088094	229	+	.	ID=PET489.P1_TE0286;Target=MARY1_TM 7323 7442;Class=LTR/Gypsy;PercDiv=20.8;PercDel=3.2;PercIns=8.3;
Scaffold1	RepeatMasker	Transposon	1090241	1090331	226	-	.	ID=PET489.P1_TE0287;Target=Helitron2_OS 7836 7926;Class=RC/Helitron;PercDiv=29.2;PercDel=2.2;PercIns=2.2;
Scaffold1	RepeatMasker	Transposon	1090562	1091447	1028	-	.	ID=PET489.P1_TE0288;Target=Helitron2_PPa 2007 2849;Class=RC/Helitron;PercDiv=35.1;PercDel=3.4;PercIns=2.7;
Scaffold1	RepeatMasker	Transposon	1091736	1091810	238	-	.	ID=PET489.P1_TE0289;Target=Helitron3_PPa 1996 2072;Class=RC/Helitron;PercDiv=29.3;PercDel=2.7;PercIns=0.0;
Scaffold1	RepeatMasker	Transposon	1092406	1092524	252	-	.	ID=PET489.P1_TE0290;Target=Helitron3_PPa 1292 1407;Class=RC/Helitron;PercDiv=30.5;PercDel=0.8;PercIns=3.5;
Scaffold1	RepeatMasker	Transposon	1101244	1102114	1846	+	.	ID=PET489.P1_TE0291;Target=Copia-6_SCH-I 2281 3157;Class=LTR/Copia;PercDiv=33.3;PercDel=2.2;PercIns=1.5;
Scaffold1	RepeatMasker	Transposon	1102232	1102347	239	+	.	ID=PET489.P1_TE0292;Target=Copia-6_SCH-I 3248 3360;Class=LTR/Copia;PercDiv=24.4;PercDel=8.6;PercIns=11.5;
Scaffold1	RepeatMasker	Transposon	1102920	1104377	3027	+	.	ID=PET489.P1_TE0293;Target=Copia-6_SCH-I 3889 5314;Class=LTR/Copia;PercDiv=32.7;PercDel=3.4;PercIns=2.1;
Scaffold1	RepeatMasker	Transposon	1105374	1105770	371	-	.	ID=PET489.P1_TE0294;Target=Gypsy-12_LBS-I 3285 3630;Class=LTR/Gypsy;PercDiv=34.7;PercDel=4.8;PercIns=4.3;
Scaffold1	RepeatMasker	Transposon	1110725	1110812	240	-	.	ID=PET489.P1_TE0295;Target=Gypsy81-I_Dr 527 614;Class=LTR/Gypsy;PercDiv=24.1;PercDel=5.7;PercIns=5.7;
Scaffold1	RepeatMasker	Transposon	1110797	1111485	924	-	.	ID=PET489.P1_TE0296;Target=Helitron2_PPa 3615 4141;Class=RC/Helitron;PercDiv=34.0;PercDel=3.2;PercIns=3.3;
Scaffold1	RepeatMasker	Transposon	1111812	1111882	250	-	.	ID=PET489.P1_TE0297;Target=Helitron2_PPa 3212 3282;Class=RC/Helitron;PercDiv=28.2;PercDel=0.0;PercIns=0.0;
Scaffold1	RepeatMasker	Transposon	1112684	1113384	1203	-	.	ID=PET489.P1_TE0298;Target=Gypsy-8_CCO-I 5059 5811;Class=LTR/Gypsy;PercDiv=29.8;PercDel=7.2;PercIns=5.2;
Scaffold1	RepeatMasker	Transposon	1114700	1115109	1327	-	.	ID=PET489.P1_TE0299;Target=Gypsy-17_ADe-I 2269 2681;Class=LTR/Gypsy;PercDiv=29.2;PercDel=1.2;PercIns=0.5;
Scaffold1	RepeatMasker	Transposon	1115469	1115918	747	-	.	ID=PET489.P1_TE0300;Target=Gypsy-17_ADe-I 1554 2003;Class=LTR/Gypsy;PercDiv=35.2;PercDel=2.7;PercIns=2.7;
Scaffold1	RepeatMasker	Transposon	1118654	1118956	490	+	.	ID=PET489.P1_TE0301;Target=HELITRON4_OS 6585 6722;Class=RC/Helitron;PercDiv=31.9;PercDel=0.2;PercIns=1.4;
Scaffold1	RepeatMasker	Transposon	1122081	1123417	1443	-	.	ID=PET489.P1_TE0302;Target=Gypsy-8_CPu-I 3713 5193;Class=LTR/Gypsy;PercDiv=35.7;PercDel=1.9;PercIns=2.1;
Scaffold1	RepeatMasker	Transposon	1124334	1127314	3044	-	.	ID=PET489.P1_TE0303;Target=Gypsy-17_ADe-I 2246 5725;Class=LTR/Gypsy;PercDiv=35.7;PercDel=4.1;PercIns=3.2;
Scaffold1	RepeatMasker	Transposon	1127672	1127779	338	-	.	ID=PET489.P1_TE0304;Target=Gypsy-17_ADe-I 1693 1800;Class=LTR/Gypsy;PercDiv=29.6;PercDel=0.0;PercIns=0.0;
Scaffold1	RepeatMasker	Transposon	1141218	1141386	259	+	.	ID=PET489.P1_TE0305;Target=Gypsy-26_VV-LTR 1009 1170;Class=LTR/Gypsy;PercDiv=36.3;PercDel=1.2;PercIns=5.6;
Scaffold1	RepeatMasker	Transposon	1209355	1209431	225	+	.	ID=PET489.P1_TE0306;Target=Gypsy-155_ZM-I 220 304;Class=LTR/Gypsy;PercDiv=26.3;PercDel=11.7;PercIns=1.2;
Scaffold1	RepeatMasker	Transposon	1213726	1213832	243	+	.	ID=PET489.P1_TE0307;Target=BEL-207_AA-I 1020 1136;Class=LTR/Pao;PercDiv=29.9;PercDel=9.3;PercIns=0.0;
Scaffold1	RepeatMasker	Transposon	1229217	1229274	228	-	.	ID=PET489.P1_TE0308;Target=BEL-131_AA-I 3265 3323;Class=LTR/Pao;PercDiv=24.1;PercDel=1.7;PercIns=0.0;
Scaffold1	RepeatMasker	Transposon	1272468	1272511	228	+	.	ID=PET489.P1_TE0309;Target=Gypsy-47_GM-I 3643 3687;Class=LTR/Gypsy;PercDiv=15.9;PercDel=2.3;PercIns=0.0;
Scaffold1	RepeatMasker	Transposon	1282023	1282194	321	+	.	ID=PET489.P1_TE0310;Target=EnSpm2_TM 6559 6722;Class=DNA/CMC-EnSpm;PercDiv=34.9;PercDel=1.7;PercIns=6.7;
Scaffold1	RepeatMasker	Transposon	1283254	1287697	7524	+	.	ID=PET489.P1_TE0311;Target=Gypsy-8_CCO-I 658 5612;Class=LTR/Gypsy;PercDiv=32.2;PercDel=2.3;PercIns=2.6;
Scaffold1	RepeatMasker	Transposon	1290732	1290801	321	+	.	ID=PET489.P1_TE0312;Target=Gypsy-4_SCH-I 4253 4322;Class=LTR/Gypsy;PercDiv=24.3;PercDel=0.0;PercIns=0.0;
Scaffold1	RepeatMasker	Transposon	1291268	1294235	2668	+	.	ID=PET489.P1_TE0313;Target=Gypsy-14_SCH-I 3307 7647;Class=LTR/Gypsy;PercDiv=34.9;PercDel=3.0;PercIns=2.9;
Scaffold1	RepeatMasker	Transposon	1294293	1294465	505	+	.	ID=PET489.P1_TE0314;Target=Gypsy-3_LBS-I 3125 3273;Class=LTR/Gypsy;PercDiv=31.4;PercDel=0.6;PercIns=0.6;
Scaffold1	RepeatMasker	Transposon	1295103	1295314	290	+	.	ID=PET489.P1_TE0315;Target=Gypsy-3_LBS-I 3201 3410;Class=LTR/Gypsy;PercDiv=31.0;PercDel=4.7;PercIns=5.7;
Scaffold1	RepeatMasker	Transposon	1295169	1295322	316	+	.	ID=PET489.P1_TE0316;Target=Gypsy-107_MLP-I 3788 3930;Class=LTR/Gypsy;PercDiv=31.2;PercDel=1.6;PercIns=1.6;
Scaffold1	RepeatMasker	Transposon	1295441	1296876	1781	+	.	ID=PET489.P1_TE0317;Target=Gypsy-3_LBS-I 3749 5196;Class=LTR/Gypsy;PercDiv=36.9;PercDel=3.5;PercIns=2.6;
Scaffold1	RepeatMasker	Transposon	1332853	1332908	230	-	.	ID=PET489.P1_TE0318;Target=Gypsy51-I_AG 1505 1560;Class=LTR/Gypsy;PercDiv=20.4;PercDel=3.6;PercIns=3.6;
Scaffold1	RepeatMasker	Transposon	1344388	1344420	231	+	.	ID=PET489.P1_TE0319;Target=Gypsy-83_GM-I 2795 2827;Class=LTR/Gypsy;PercDiv=12.1;PercDel=0.0;PercIns=0.0;
Scaffold1	RepeatMasker	Transposon	1364916	1364986	229	+	.	ID=PET489.P1_TE0320;Target=ENSPM2_VV 12909 12975;Class=DNA/CMC-EnSpm;PercDiv=13.5;PercDel=0.0;PercIns=6.0;
Scaffold1	RepeatMasker	Transposon	1364934	1364998	231	-	.	ID=PET489.P1_TE0321;Target=DIRS-4_DR 304 368;Class=LTR/Ngaro;PercDiv=10.8;PercDel=0.0;PercIns=0.0;
Scaffold1	RepeatMasker	Transposon	1400693	1400753	231	-	.	ID=PET489.P1_TE0322;Target=Gypsy-13_GM-I 136 193;Class=LTR/Gypsy;PercDiv=19.0;PercDel=0.0;PercIns=5.2;
Scaffold1	RepeatMasker	Transposon	1408072	1408161	270	+	.	ID=PET489.P1_TE0323;Target=Copia-1_CMe-I 653 739;Class=LTR/Copia;PercDiv=26.8;PercDel=1.1;PercIns=4.6;
Scaffold1	RepeatMasker	Transposon	1408105	1408168	248	-	.	ID=PET489.P1_TE0324;Target=Gypsy37-I_AG 427 490;Class=LTR/Gypsy;PercDiv=26.6;PercDel=0.0;PercIns=0.0;
Scaffold1	RepeatMasker	Transposon	1412307	1412356	234	-	.	ID=PET489.P1_TE0325;Target=Gypsy-9_OD-I 5231 5279;Class=LTR/Gypsy;PercDiv=18.4;PercDel=0.0;PercIns=2.0;
Scaffold1	RepeatMasker	Transposon	1472469	1472556	233	+	.	ID=PET489.P1_TE0326;Target=HaTad1-1_BG 1167 1267;Class=LINE/Tad1;PercDiv=28.4;PercDel=14.8;PercIns=0.0;
Scaffold1	RepeatMasker	Transposon	1478134	1478183	236	-	.	ID=PET489.P1_TE0327;Target=MuDR1_ZM 6059 6109;Class=DNA/MULE-MuDR;PercDiv=18.0;PercDel=2.0;PercIns=0.0;
Scaffold1	RepeatMasker	Transposon	1478149	1478210	243	+	.	ID=PET489.P1_TE0328;Target=Gypsy12-I_VC 38 99;Class=LTR/Gypsy;PercDiv=18.3;PercDel=3.2;PercIns=3.2;
Scaffold1	RepeatMasker	Transposon	1493160	1493561	278	+	.	ID=PET489.P1_TE0329;Target=Helitron3_PPa 813 1407;Class=RC/Helitron;PercDiv=36.3;PercDel=1.8;PercIns=4.2;
Scaffold1	RepeatMasker	Transposon	1493879	1493963	241	+	.	ID=PET489.P1_TE0330;Target=Helitron3_PPa 1986 2072;Class=RC/Helitron;PercDiv=32.9;PercDel=2.4;PercIns=0.0;
Scaffold1	RepeatMasker	Transposon	1494023	1495230	1135	+	.	ID=PET489.P1_TE0331;Target=Helitron2_PPa 1930 2943;Class=RC/Helitron;PercDiv=34.7;PercDel=4.1;PercIns=3.9;
Scaffold1	RepeatMasker	Transposon	1495366	1495626	368	+	.	ID=PET489.P1_TE0332;Target=Helitron1_PPa 3816 3983;Class=RC/Helitron;PercDiv=36.9;PercDel=3.1;PercIns=3.1;
Scaffold1	RepeatMasker	Transposon	1495917	1496447	990	+	.	ID=PET489.P1_TE0333;Target=Helitron2_PPa 3615 4141;Class=RC/Helitron;PercDiv=34.6;PercDel=1.7;PercIns=2.5;
Scaffold1	RepeatMasker	Transposon	1495994	1496658	352	+	.	ID=PET489.P1_TE0334;Target=Helitron5 8823 9449;Class=RC/Helitron;PercDiv=34.9;PercDel=7.7;PercIns=3.8;
Scaffold1	RepeatMasker	Transposon	1496686	1496744	243	+	.	ID=PET489.P1_TE0335;Target=Helitron-2_DBp 3180 3238;Class=RC/Helitron;PercDiv=27.1;PercDel=0.0;PercIns=0.0;
Scaffold1	RepeatMasker	Transposon	1496780	1497419	475	+	.	ID=PET489.P1_TE0336;Target=HELITRON4_OS 6585 6722;Class=RC/Helitron;PercDiv=31.8;PercDel=4.8;PercIns=4.7;
Scaffold1	RepeatMasker	Transposon	1555815	1555897	246	-	.	ID=PET489.P1_TE0337;Target=ENSPM3_ZM 5351 5436;Class=DNA/CMC-EnSpm;PercDiv=22.5;PercDel=7.2;PercIns=3.5;
Scaffold1	RepeatMasker	Transposon	1574421	1574474	229	-	.	ID=PET489.P1_TE0338;Target=Copia-8_CPu-I 834 885;Class=LTR/Copia;PercDiv=11.8;PercDel=1.9;PercIns=5.8;
Scaffold1	RepeatMasker	Transposon	1594496	1594554	227	+	.	ID=PET489.P1_TE0339;Target=BEL-104_AA-I 2666 2722;Class=LTR/Pao;PercDiv=24.6;PercDel=0.0;PercIns=3.5;
Scaffold1	RepeatMasker	Transposon	1611819	1611962	240	+	.	ID=PET489.P1_TE0340;Target=TE2-2_CR 446 583;Class=Unknown/Unknown;PercDiv=31.0;PercDel=1.4;PercIns=5.8;
Scaffold1	RepeatMasker	Transposon	1631425	1631558	231	+	.	ID=PET489.P1_TE0341;Target=DIRS-24_NV 3067 3200;Class=LTR/Ngaro;PercDiv=38.4;PercDel=0.8;PercIns=0.8;
Scaffold1	RepeatMasker	Transposon	1648152	1648198	244	+	.	ID=PET489.P1_TE0342;Target=Copia-33_GM-I 616 662;Class=LTR/LTR;PercDiv=21.3;PercDel=0.0;PercIns=0.0;
Scaffold1	RepeatMasker	Transposon	1653943	1654016	242	-	.	ID=PET489.P1_TE0343;Target=Gypsy-74-I_ZM 9311 9382;Class=LTR/Gypsy;PercDiv=28.2;PercDel=1.4;PercIns=4.2;
Scaffold1	RepeatMasker	Transposon	1675184	1675244	236	+	.	ID=PET489.P1_TE0344;Target=Copia-115_SB-I 313 381;Class=LTR/Copia;PercDiv=10.1;PercDel=16.4;PercIns=2.9;
Scaffold1	RepeatMasker	Transposon	1676969	1677066	231	+	.	ID=PET489.P1_TE0345;Target=Gypsy18-I_CR 5508 5602;Class=LTR/Gypsy;PercDiv=26.9;PercDel=2.0;PercIns=5.3;
Scaffold1	RepeatMasker	Transposon	1692846	1692881	229	-	.	ID=PET489.P1_TE0346;Target=BEL-10_DTa-I 1117 1153;Class=LTR/Pao;PercDiv=11.1;PercDel=2.8;PercIns=0.0;
Scaffold1	RepeatMasker	Transposon	1712130	1712176	226	-	.	ID=PET489.P1_TE0347;Target=BEL-29_AA-I 1700 1746;Class=LTR/Pao;PercDiv=27.7;PercDel=0.0;PercIns=0.0;
Scaffold1	RepeatMasker	Transposon	1747108	1747162	227	+	.	ID=PET489.P1_TE0348;Target=DIRS-6_XT 1688 1744;Class=LTR/DIRS;PercDiv=23.6;PercDel=3.6;PercIns=0.0;
Scaffold1	RepeatMasker	Transposon	1769474	1769510	228	-	.	ID=PET489.P1_TE0349;Target=BEL-633_AA-I 1480 1516;Class=LTR/Pao;PercDiv=16.2;PercDel=0.0;PercIns=0.0;
Scaffold1	RepeatMasker	Transposon	1772439	1772492	232	-	.	ID=PET489.P1_TE0350;Target=ERV2-3_Tbel_I-int 457 515;Class=LTR/ERVK;PercDiv=22.2;PercDel=9.3;PercIns=0.0;
Scaffold1	RepeatMasker	Transposon	1776779	1776834	230	+	.	ID=PET489.P1_TE0351;Target=Gypsy-2_Cfl-I 1471 1526;Class=LTR/Gypsy;PercDiv=26.8;PercDel=0.0;PercIns=0.0;
Scaffold1	RepeatMasker	Transposon	1777700	1777785	294	-	.	ID=PET489.P1_TE0352;Target=Copia-17_EPa-I 838 922;Class=LTR/LTR;PercDiv=23.8;PercDel=1.2;PercIns=2.4;
Scaffold1	RepeatMasker	Transposon	1793572	1793637	243	-	.	ID=PET489.P1_TE0353;Target=Mariner-N2_PSt 123 191;Class=DNA/TcMar;PercDiv=18.4;PercDel=6.1;PercIns=1.4;
Scaffold1	RepeatMasker	Transposon	1793951	1794026	242	-	.	ID=PET489.P1_TE0354;Target=Gypsy-75_MLP-I 1967 2042;Class=LTR/Gypsy;PercDiv=31.6;PercDel=0.0;PercIns=0.0;
Scaffold1	RepeatMasker	Transposon	1795595	1795642	238	-	.	ID=PET489.P1_TE0355;Target=Gyp2_Cis_int-int 2674 2722;Class=LTR/Gypsy;PercDiv=18.8;PercDel=2.1;PercIns=0.0;
Scaffold1	RepeatMasker	Transposon	1813084	1813126	230	+	.	ID=PET489.P1_TE0356;Target=Gypsy-23-I_SP 4221 4262;Class=LTR/Gypsy;PercDiv=16.7;PercDel=0.0;PercIns=2.4;
Scaffold1	RepeatMasker	Transposon	1818172	1818297	233	+	.	ID=PET489.P1_TE0357;Target=MARY1_TM 7323 7442;Class=LTR/Gypsy;PercDiv=20.8;PercDel=3.2;PercIns=8.3;
Scaffold1	RepeatMasker	Transposon	1822488	1822543	230	-	.	ID=PET489.P1_TE0358;Target=STRID1 12 67;Class=SINE/ID;PercDiv=23.2;PercDel=0.0;PercIns=0.0;
Scaffold1	RepeatMasker	Transposon	1823572	1823685	231	-	.	ID=PET489.P1_TE0359;Target=ERV1-2_Crp-I 1831 1935;Class=LTR/ERV1;PercDiv=30.7;PercDel=0.0;PercIns=8.6;
Scaffold1	RepeatMasker	Transposon	1824049	1824161	293	-	.	ID=PET489.P1_TE0360;Target=Copia-1_PPM-I 375 488;Class=LTR/Copia;PercDiv=27.9;PercDel=2.6;PercIns=1.8;
Scaffold1	RepeatMasker	Transposon	1825240	1825932	2090	+	.	ID=PET489.P1_TE0361;Target=Gypsy-8_CCO-I 3906 5170;Class=LTR/Gypsy;PercDiv=31.9;PercDel=0.3;PercIns=0.3;
Scaffold1	RepeatMasker	Transposon	1825946	1826477	704	+	.	ID=PET489.P1_TE0362;Target=Gypsy-8_CCO-I 4664 5702;Class=LTR/Gypsy;PercDiv=33.0;PercDel=5.6;PercIns=3.2;
Scaffold1	RepeatMasker	Transposon	1833410	1833544	225	+	.	ID=PET489.P1_TE0363;Target=DIRS-4_DR 233 360;Class=LTR/Ngaro;PercDiv=24.9;PercDel=2.2;PercIns=7.8;
Scaffold1	RepeatMasker	Transposon	1846518	1846600	230	+	.	ID=PET489.P1_TE0364;Target=Gypsy-16_PSo-LTR 4 81;Class=LTR/Gypsy;PercDiv=26.1;PercDel=1.2;PercIns=7.7;
Scaffold1	RepeatMasker	Transposon	1880824	1881521	473	-	.	ID=PET489.P1_TE0365;Target=Tad1-1_PPl 3177 4198;Class=LINE/Tad1;PercDiv=38.0;PercDel=3.4;PercIns=3.2;
Scaffold1	RepeatMasker	Transposon	1882474	1882543	273	-	.	ID=PET489.P1_TE0366;Target=Tad1-1_PPl 2164 2233;Class=LINE/Tad1;PercDiv=27.1;PercDel=0.0;PercIns=0.0;
Scaffold1	RepeatMasker	Transposon	1893130	1893165	225	-	.	ID=PET489.P1_TE0367;Target=Academ-2_ADi 4370 4405;Class=DNA/Academ;PercDiv=13.9;PercDel=0.0;PercIns=0.0;
Scaffold1	RepeatMasker	Transposon	1909414	1909483	282	+	.	ID=PET489.P1_TE0368;Target=Gypsy-14_SCH-I 4253 4322;Class=LTR/Gypsy;PercDiv=28.6;PercDel=0.0;PercIns=0.0;
Scaffold1	RepeatMasker	Transposon	1910033	1911376	2802	+	.	ID=PET489.P1_TE0369;Target=Gypsy-14_SCH-I 4749 6093;Class=LTR/Gypsy;PercDiv=33.0;PercDel=2.5;PercIns=2.5;
Scaffold1	RepeatMasker	Transposon	1910136	1912320	2215	+	.	ID=PET489.P1_TE0370;Target=Gypsy-7_PSH-I 3494 7129;Class=LTR/Gypsy;PercDiv=37.3;PercDel=2.6;PercIns=2.5;
Scaffold1	RepeatMasker	Transposon	1913617	1914387	994	+	.	ID=PET489.P1_TE0371;Target=Gypsy-14_SCH-I 7013 7783;Class=LTR/Gypsy;PercDiv=37.6;PercDel=2.3;PercIns=2.3;
Scaffold1	RepeatMasker	Transposon	1918676	1918789	319	+	.	ID=PET489.P1_TE0372;Target=Copia-3_PSH-I 375 488;Class=LTR/Copia;PercDiv=28.6;PercDel=1.8;PercIns=1.8;
Scaffold1	RepeatMasker	Transposon	1920032	1920241	483	+	.	ID=PET489.P1_TE0373;Target=Copia-3_PSH-I 1612 1903;Class=LTR/Copia;PercDiv=32.2;PercDel=1.0;PercIns=0.9;
Scaffold1	RepeatMasker	Transposon	1921816	1921997	318	-	.	ID=PET489.P1_TE0374;Target=Copia-4_SCH-I 798 976;Class=LTR/Copia;PercDiv=39.0;PercDel=1.1;PercIns=2.8;
Scaffold1	RepeatMasker	Transposon	1921848	1922391	550	+	.	ID=PET489.P1_TE0375;Target=Copia-3_PSH-I 4066 4603;Class=LTR/Copia;PercDiv=37.5;PercDel=3.7;PercIns=4.8;
Scaffold1	RepeatMasker	Transposon	1923290	1923361	240	-	.	ID=PET489.P1_TE0376;Target=NIKITA_HV-LTR 95 171;Class=LTR/Copia;PercDiv=23.1;PercDel=11.1;PercIns=3.9;
Scaffold1	RepeatMasker	Transposon	1945222	1948076	2963	-	.	ID=PET489.P1_TE0377;Target=Gypsy-17_ADe-I 2327 4542;Class=LTR/Gypsy;PercDiv=35.4;PercDel=3.9;PercIns=3.7;
Scaffold1	RepeatMasker	Transposon	1947705	1948192	279	-	.	ID=PET489.P1_TE0378;Target=Gypsy-4_Ano-I 1809 2314;Class=LTR/Gypsy;PercDiv=36.6;PercDel=6.3;PercIns=2.6;
Scaffold1	RepeatMasker	Transposon	1948566	1948666	262	-	.	ID=PET489.P1_TE0379;Target=Gypsy-17_ADe-I 1913 2013;Class=LTR/Gypsy;PercDiv=29.0;PercDel=1.0;PercIns=1.0;
Scaffold1	RepeatMasker	Transposon	1958892	1959053	238	-	.	ID=PET489.P1_TE0380;Target=MARY1_TM 7323 7442;Class=LTR/Gypsy;PercDiv=21.4;PercDel=5.3;PercIns=7.5;
Scaffold1	RepeatMasker	Transposon	1991553	1991603	234	+	.	ID=PET489.P1_TE0381;Target=BEL-229_AA-I 116 166;Class=LTR/Pao;PercDiv=25.5;PercDel=0.0;PercIns=0.0;
Scaffold1	RepeatMasker	Transposon	2004624	2004668	234	+	.	ID=PET489.P1_TE0382;Target=Copia-25_PIT-I 5910 5954;Class=LTR/Copia;PercDiv=20.0;PercDel=0.0;PercIns=0.0;
Scaffold1	RepeatMasker	Transposon	2040955	2041019	225	-	.	ID=PET489.P1_TE0383;Target=RLTR14-int 1824 1898;Class=LTR/ERV1;PercDiv=15.6;PercDel=16.9;PercIns=1.3;
Scaffold1	RepeatMasker	Transposon	2072693	2072778	350	+	.	ID=PET489.P1_TE0384;Target=Gypsy-20_SCH-I 4808 4893;Class=LTR/Gypsy;PercDiv=27.9;PercDel=0.0;PercIns=0.0;
Scaffold1	RepeatMasker	Transposon	2073521	2073718	249	+	.	ID=PET489.P1_TE0385;Target=Gypsy-20_SCH-I 5092 5312;Class=LTR/Gypsy;PercDiv=37.0;PercDel=1.7;PercIns=1.2;
Scaffold1	RepeatMasker	Transposon	2077098	2077261	300	+	.	ID=PET489.P1_TE0386;Target=Gypsy-4_SCH-I 4251 4322;Class=LTR/Gypsy;PercDiv=33.8;PercDel=0.0;PercIns=0.0;
Scaffold1	RepeatMasker	Transposon	2077636	2080743	2741	+	.	ID=PET489.P1_TE0387;Target=Gypsy-14_SCH-I 3307 6402;Class=LTR/Gypsy;PercDiv=36.1;PercDel=2.8;PercIns=3.0;
Scaffold1	RepeatMasker	Transposon	2083388	2084693	3024	+	.	ID=PET489.P1_TE0388;Target=Gypsy-20_SCH-I 5808 7095;Class=LTR/Gypsy;PercDiv=33.9;PercDel=1.6;PercIns=1.6;
Scaffold1	RepeatMasker	Transposon	2085604	2086980	1624	+	.	ID=PET489.P1_TE0389;Target=Gypsy-20_SCH-I 3982 5150;Class=LTR/Gypsy;PercDiv=37.3;PercDel=2.8;PercIns=1.1;
Scaffold1	RepeatMasker	Transposon	2100433	2100486	233	+	.	ID=PET489.P1_TE0390;Target=RLG_scTat_6_1-I 61 119;Class=LTR/Gypsy;PercDiv=13.2;PercDel=11.1;PercIns=1.7;
Scaffold1	RepeatMasker	Transposon	2106389	2106426	226	+	.	ID=PET489.P1_TE0391;Target=HAT1_DR 2497 2534;Class=DNA/hAT-Ac;PercDiv=15.8;PercDel=0.0;PercIns=0.0;
Scaffold1	RepeatMasker	Transposon	2115510	2115603	232	+	.	ID=PET489.P1_TE0392;Target=Gypsy15-I_CR 1712 1810;Class=LTR/Gypsy;PercDiv=22.6;PercDel=6.4;PercIns=1.0;
Scaffold1	RepeatMasker	Transposon	2127957	2128025	275	-	.	ID=PET489.P1_TE0393;Target=Jockey-6_DK 444 491;Class=LINE/Jockey;PercDiv=10.9;PercDel=0.0;PercIns=4.1;
Scaffold1	RepeatMasker	Transposon	2127978	2128044	226	-	.	ID=PET489.P1_TE0394;Target=R7Ag2 1665 1731;Class=LINE/R1;PercDiv=23.9;PercDel=0.0;PercIns=0.0;
Scaffold1	RepeatMasker	Transposon	2151990	2152037	227	+	.	ID=PET489.P1_TE0395;Target=Academ-2_CS 2544 2591;Class=DNA/Academ;PercDiv=22.9;PercDel=0.0;PercIns=0.0;
Scaffold1	RepeatMasker	Transposon	2152479	2152796	400	-	.	ID=PET489.P1_TE0396;Target=Gypsy-14_SCH-I 6238 6478;Class=LTR/Gypsy;PercDiv=30.9;PercDel=4.0;PercIns=3.8;
Scaffold1	RepeatMasker	Transposon	2153189	2154532	2431	-	.	ID=PET489.P1_TE0397;Target=Gypsy-14_SCH-I 4749 6093;Class=LTR/Gypsy;PercDiv=34.0;PercDel=2.2;PercIns=2.2;
Scaffold1	RepeatMasker	Transposon	2155082	2155151	278	-	.	ID=PET489.P1_TE0398;Target=Gypsy-14_SCH-I 4253 4322;Class=LTR/Gypsy;PercDiv=28.6;PercDel=0.0;PercIns=0.0;
Scaffold1	RepeatMasker	Transposon	2156642	2157699	1777	-	.	ID=PET489.P1_TE0399;Target=Gypsy-14_SCH-I 2213 3280;Class=LTR/Gypsy;PercDiv=34.0;PercDel=2.7;PercIns=2.4;
Scaffold1	RepeatMasker	Transposon	2158293	2158354	226	-	.	ID=PET489.P1_TE0400;Target=Gypsy-14_SCH-I 1785 1846;Class=LTR/Gypsy;PercDiv=27.4;PercDel=0.0;PercIns=0.0;
Scaffold1	RepeatMasker	Transposon	2161378	2161824	395	-	.	ID=PET489.P1_TE0401;Target=Sagan-2_TMe 1805 2656;Class=DNA/TcMar-Sagan;PercDiv=34.0;PercDel=3.5;PercIns=3.4;
Scaffold1	RepeatMasker	Transposon	2165910	2165989	227	+	.	ID=PET489.P1_TE0402;Target=Gypsy-8_CPu-I 1246 1294;Class=LTR/Gypsy;PercDiv=21.8;PercDel=3.5;PercIns=1.0;
Scaffold1	RepeatMasker	Transposon	2166931	2169845	3093	+	.	ID=PET489.P1_TE0403;Target=Gypsy-8_CPu-I 2279 5152;Class=LTR/Gypsy;PercDiv=34.7;PercDel=2.5;PercIns=2.9;
Scaffold1	RepeatMasker	Transposon	2185718	2187312	2874	-	.	ID=PET489.P1_TE0404;Target=Gypsy-18_LBS-I 6890 9017;Class=LTR/Gypsy;PercDiv=34.1;PercDel=1.8;PercIns=1.6;
Scaffold1	RepeatMasker	Transposon	2187593	2190250	4957	-	.	ID=PET489.P1_TE0405;Target=Gypsy-18_LBS-I 3905 6567;Class=LTR/Gypsy;PercDiv=34.1;PercDel=2.3;PercIns=2.1;
Scaffold1	RepeatMasker	Transposon	2197839	2197921	227	-	.	ID=PET489.P1_TE0406;Target=EnSpm-1_NVi 4026 4110;Class=DNA/CMC-EnSpm;PercDiv=32.5;PercDel=2.4;PercIns=0.0;
Scaffold1	RepeatMasker	Transposon	2201284	2201719	340	-	.	ID=PET489.P1_TE0407;Target=Tad1-1_PPl 3836 4271;Class=LINE/Tad1;PercDiv=40.6;PercDel=1.6;PercIns=1.6;
Scaffold1	RepeatMasker	Transposon	2201872	2201932	233	-	.	ID=PET489.P1_TE0408;Target=I-6_AO 2032 2088;Class=LINE/Tad1;PercDiv=22.9;PercDel=0.0;PercIns=7.0;
Scaffold1	RepeatMasker	Transposon	2235454	2235615	240	+	.	ID=PET489.P1_TE0409;Target=MARY1_TM 7323 7442;Class=LTR/Gypsy;PercDiv=22.1;PercDel=11.2;PercIns=5.6;
Scaffold1	RepeatMasker	Transposon	2235753	2235906	264	-	.	ID=PET489.P1_TE0410;Target=Gypsy-8_CCO-LTR 292 436;Class=LTR/Gypsy;PercDiv=21.4;PercDel=2.6;PercIns=17.9;
Scaffold1	RepeatMasker	Transposon	2291474	2292236	975	-	.	ID=PET489.P1_TE0411;Target=Gypsy-14_SCH-I 6636 7783;Class=LTR/Gypsy;PercDiv=36.6;PercDel=2.2;PercIns=2.2;
Scaffold1	RepeatMasker	Transposon	2400187	2400234	269	+	.	ID=PET489.P1_TE0412;Target=EnSpm-N2_TA 4768 4815;Class=DNA/CMC-EnSpm;PercDiv=18.8;PercDel=0.0;PercIns=0.0;
Scaffold1	RepeatMasker	Transposon	2428237	2428283	229	-	.	ID=PET489.P1_TE0413;Target=Gypsy34-ZM_I-int 431 477;Class=LTR/Gypsy;PercDiv=23.4;PercDel=0.0;PercIns=0.0;
Scaffold1	RepeatMasker	Transposon	2446305	2446406	257	-	.	ID=PET489.P1_TE0414;Target=Sagan-1_LB 3240 3341;Class=DNA/TcMar-Sagan;PercDiv=27.3;PercDel=2.9;PercIns=2.9;
Scaffold1	RepeatMasker	Transposon	2446460	2446976	1456	-	.	ID=PET489.P1_TE0415;Target=Sagan-1_LB 2698 3211;Class=DNA/TcMar-Sagan;PercDiv=29.9;PercDel=1.2;PercIns=1.8;
Scaffold1	RepeatMasker	Transposon	2495887	2496461	659	-	.	ID=PET489.P1_TE0416;Target=Tad1-1_PPl 3527 4101;Class=LINE/Tad1;PercDiv=38.9;PercDel=2.6;PercIns=2.6;
Scaffold1	RepeatMasker	Transposon	2508761	2508829	228	+	.	ID=PET489.P1_TE0417;Target=Gypsy6_I-int 1642 1711;Class=LTR/Gypsy;PercDiv=22.4;PercDel=4.3;PercIns=2.9;
Scaffold1	RepeatMasker	Transposon	2513902	2513951	227	+	.	ID=PET489.P1_TE0418;Target=Tiggu1A 32 80;Class=DNA/TcMar-Tigger;PercDiv=18.4;PercDel=0.0;PercIns=2.0;
Scaffold1	RepeatMasker	Transposon	2535753	2536633	1765	-	.	ID=PET489.P1_TE0419;Target=Copia-3_CCO-I 4267 5254;Class=LTR/Copia;PercDiv=33.8;PercDel=3.2;PercIns=1.3;
Scaffold1	RepeatMasker	Transposon	2537143	2537413	850	-	.	ID=PET489.P1_TE0420;Target=Copia-3_CCO-I 4014 4287;Class=LTR/Copia;PercDiv=31.4;PercDel=1.1;PercIns=0.0;
Scaffold1	RepeatMasker	Transposon	2538150	2539020	1900	-	.	ID=PET489.P1_TE0421;Target=Copia-3_CCO-I 2281 3157;Class=LTR/Copia;PercDiv=34.1;PercDel=1.9;PercIns=1.2;
Scaffold1	RepeatMasker	Transposon	2538996	2539035	251	-	.	ID=PET489.P1_TE0422;Target=Copia-3_CCO-I 1596 1634;Class=LTR/Copia;PercDiv=12.8;PercDel=0.0;PercIns=2.6;
Scaffold1	RepeatMasker	Transposon	2560470	2560519	229	-	.	ID=PET489.P1_TE0423;Target=Copia-31_MLP-I 689 737;Class=LTR/Copia;PercDiv=20.4;PercDel=0.0;PercIns=2.0;
Scaffold1	RepeatMasker	Transposon	2599449	2599557	263	+	.	ID=PET489.P1_TE0424;Target=Copia-1_CPu-I 98 206;Class=LTR/Copia;PercDiv=30.6;PercDel=0.9;PercIns=0.9;
Scaffold1	RepeatMasker	Transposon	2599648	2600056	447	+	.	ID=PET489.P1_TE0425;Target=Copia-1_CPu-I 440 851;Class=LTR/Copia;PercDiv=33.6;PercDel=3.9;PercIns=3.2;
Scaffold1	RepeatMasker	Transposon	2600204	2600253	267	+	.	ID=PET489.P1_TE0426;Target=ERV1-3B_AMi-I 1963 2003;Class=LTR/ERV1;PercDiv=14.0;PercDel=0.0;PercIns=0.0;
Scaffold1	RepeatMasker	Transposon	2600711	2601881	1502	+	.	ID=PET489.P1_TE0427;Target=Copia-1_CPu-I 1439 2700;Class=LTR/Copia;PercDiv=35.5;PercDel=2.8;PercIns=2.3;
Scaffold1	RepeatMasker	Transposon	2602056	2602485	552	+	.	ID=PET489.P1_TE0428;Target=Copia-1_CPu-I 3043 3472;Class=LTR/Copia;PercDiv=33.8;PercDel=3.7;PercIns=3.7;
Scaffold1	RepeatMasker	Transposon	2602507	2602559	245	+	.	ID=PET489.P1_TE0429;Target=Gypsy-75_MLP-I 1986 2038;Class=LTR/Gypsy;PercDiv=22.6;PercDel=0.0;PercIns=0.0;
Scaffold1	RepeatMasker	Transposon	2602906	2604275	3198	+	.	ID=PET489.P1_TE0430;Target=Copia-2_ADe-I 2741 4814;Class=LTR/Copia;PercDiv=32.1;PercDel=1.7;PercIns=1.7;
Scaffold1	RepeatMasker	Transposon	2650228	2650260	232	+	.	ID=PET489.P1_TE0431;Target=Copia-1_SMo-I 171 203;Class=LTR/Copia;PercDiv=12.1;PercDel=0.0;PercIns=0.0;
Scaffold1	RepeatMasker	Transposon	2701203	2701249	236	+	.	ID=PET489.P1_TE0432;Target=Jockey-3_DGri 3214 3255;Class=LINE/Jockey;PercDiv=11.4;PercDel=0.0;PercIns=6.8;
Scaffold1	RepeatMasker	Transposon	2704680	2704814	236	+	.	ID=PET489.P1_TE0433;Target=Gypsy-8_CCO-LTR 292 436;Class=LTR/Gypsy;PercDiv=22.6;PercDel=12.6;PercIns=4.8;
Scaffold1	RepeatMasker	Transposon	2708878	2708974	228	-	.	ID=PET489.P1_TE0434;Target=LTR15B3_Opr 54 160;Class=LTR/ERVK;PercDiv=26.5;PercDel=13.4;PercIns=2.8;
Scaffold1	RepeatMasker	Transposon	2728320	2728370	237	+	.	ID=PET489.P1_TE0435;Target=Gypsy14-LTR_Dpse 129 179;Class=LTR/Gypsy;PercDiv=21.6;PercDel=0.0;PercIns=0.0;
Scaffold1	RepeatMasker	Transposon	2746592	2746645	226	-	.	ID=PET489.P1_TE0436;Target=CR1-127_AAe 2052 2104;Class=LINE/CR1;PercDiv=22.6;PercDel=0.0;PercIns=1.9;
Scaffold1	RepeatMasker	Transposon	2751987	2752045	238	-	.	ID=PET489.P1_TE0437;Target=EnSpm-37_SBi 16672 16730;Class=DNA/CMC-EnSpm;PercDiv=15.8;PercDel=3.4;PercIns=3.4;
Scaffold1	RepeatMasker	Transposon	2799274	2799442	254	+	.	ID=PET489.P1_TE0438;Target=Gypsy61-I_AG 4169 4326;Class=LTR/Gypsy;PercDiv=27.6;PercDel=3.0;PercIns=10.1;
Scaffold1	RepeatMasker	Transposon	2799352	2799443	309	+	.	ID=PET489.P1_TE0439;Target=Polinton-2A_NV 13723 13817;Class=DNA/Maverick;PercDiv=22.2;PercDel=5.4;PercIns=2.1;
Scaffold1	RepeatMasker	Transposon	2799444	2799458	246	-	.	ID=PET489.P1_TE0440;Target=Gypsy37-I_AG 368 480;Class=LTR/Gypsy;PercDiv=25.4;PercDel=7.4;PercIns=1.8;
Scaffold1	RepeatMasker	Transposon	2801862	2804710	7292	-	.	ID=PET489.P1_TE0441;Target=Gypsy-8_CCO-I 2866 5702;Class=LTR/Gypsy;PercDiv=31.4;PercDel=1.7;PercIns=2.1;
Scaffold1	RepeatMasker	Transposon	2805065	2806340	1019	-	.	ID=PET489.P1_TE0442;Target=Gypsy-8_CCO-I 707 2003;Class=LTR/Gypsy;PercDiv=36.0;PercDel=6.0;PercIns=4.3;
Scaffold1	RepeatMasker	Transposon	2817232	2817284	259	+	.	ID=PET489.P1_TE0443;Target=Gypsy-72_CQ-I 878 932;Class=LTR/Gypsy;PercDiv=15.4;PercDel=5.7;PercIns=1.8;
Scaffold1	RepeatMasker	Transposon	2841729	2841864	290	-	.	ID=PET489.P1_TE0444;Target=Gypsy-13_SMo-LTR 625 759;Class=LTR/Gypsy;PercDiv=24.0;PercDel=4.4;PercIns=5.2;
Scaffold1	RepeatMasker	Transposon	2845106	2845153	251	-	.	ID=PET489.P1_TE0445;Target=Gypsy57-ZM_LTR 1208 1253;Class=LTR/Gypsy;PercDiv=15.2;PercDel=0.0;PercIns=4.3;
Scaffold1	RepeatMasker	Transposon	2866559	2866602	238	+	.	ID=PET489.P1_TE0446;Target=Copia-3_MLP-I 3891 3934;Class=LTR/Copia;PercDiv=20.4;PercDel=0.0;PercIns=0.0;
Scaffold1	RepeatMasker	Transposon	2884480	2884562	238	+	.	ID=PET489.P1_TE0447;Target=Gypsy-31_ADe-I 8447 8522;Class=LTR/Gypsy;PercDiv=26.5;PercDel=0.0;PercIns=9.2;
Scaffold1	RepeatMasker	Transposon	2904775	2904861	227	+	.	ID=PET489.P1_TE0448;Target=Gypsy-86_SB-I 113 190;Class=LTR/Gypsy;PercDiv=25.1;PercDel=1.1;PercIns=12.8;
Scaffold1	RepeatMasker	Transposon	3029976	3030177	441	+	.	ID=PET489.P1_TE0449;Target=Copia-2_SCH-I 4857 5058;Class=LTR/Copia;PercDiv=32.5;PercDel=4.0;PercIns=4.0;
Scaffold1	RepeatMasker	Transposon	3030375	3030633	272	+	.	ID=PET489.P1_TE0450;Target=Copia-2_SCH-I 5307 5570;Class=LTR/Copia;PercDiv=32.8;PercDel=6.6;PercIns=4.5;
Scaffold1	RepeatMasker	Transposon	3032068	3032332	330	+	.	ID=PET489.P1_TE0451;Target=Copia-2_SCH-I 6932 7185;Class=LTR/Copia;PercDiv=33.6;PercDel=4.5;PercIns=9.1;
Scaffold1	RepeatMasker	Transposon	3046201	3047088	1488	-	.	ID=PET489.P1_TE0452;Target=Gypsy-14_SCH-I 6896 7783;Class=LTR/Gypsy;PercDiv=36.4;PercDel=1.7;PercIns=1.7;
Scaffold1	RepeatMasker	Transposon	3048026	3048160	241	+	.	ID=PET489.P1_TE0453;Target=Gypsy-8_CCO-LTR 292 436;Class=LTR/Gypsy;PercDiv=22.6;PercDel=12.6;PercIns=4.8;
Scaffold1	RepeatMasker	Transposon	3048161	3048569	401	-	.	ID=PET489.P1_TE0454;Target=Gypsy-14_SCH-I 6238 6478;Class=LTR/Gypsy;PercDiv=31.3;PercDel=7.2;PercIns=7.6;
Scaffold1	RepeatMasker	Transposon	3048962	3049982	1824	-	.	ID=PET489.P1_TE0455;Target=Gypsy-14_SCH-I 5073 6093;Class=LTR/Gypsy;PercDiv=35.7;PercDel=1.8;PercIns=1.8;
Scaffold1	RepeatMasker	Transposon	3050137	3050578	779	-	.	ID=PET489.P1_TE0456;Target=Gypsy-14_SCH-I 4749 5043;Class=LTR/Gypsy;PercDiv=31.8;PercDel=4.0;PercIns=4.0;
Scaffold1	RepeatMasker	Transposon	3050921	3051080	272	-	.	ID=PET489.P1_TE0457;Target=Gypsy-14_SCH-I 3906 3985;Class=LTR/Gypsy;PercDiv=32.0;PercDel=0.6;PercIns=0.2;
Scaffold1	RepeatMasker	Transposon	3052666	3052721	227	-	.	ID=PET489.P1_TE0458;Target=Copia-45_ZM-I 4023 4078;Class=LTR/Copia;PercDiv=26.8;PercDel=0.0;PercIns=0.0;
Scaffold1	RepeatMasker	Transposon	3057518	3057807	337	+	.	ID=PET489.P1_TE0459;Target=Gypsy-7_PSH-I 6113 6402;Class=LTR/Gypsy;PercDiv=37.7;PercDel=2.1;PercIns=2.1;
Scaffold1	RepeatMasker	Transposon	3063050	3063806	2653	-	.	ID=PET489.P1_TE0460;Target=Gypsy-8_CCO-I 4439 5196;Class=LTR/Gypsy;PercDiv=27.3;PercDel=0.9;PercIns=0.8;
Scaffold1	RepeatMasker	Transposon	3064630	3065351	2468	-	.	ID=PET489.P1_TE0461;Target=Gypsy-8_CCO-I 2866 3587;Class=LTR/Gypsy;PercDiv=27.4;PercDel=1.5;PercIns=1.5;
Scaffold1	RepeatMasker	Transposon	3066521	3067084	429	-	.	ID=PET489.P1_TE0462;Target=Gypsy-8_CCO-I 678 1260;Class=LTR/Gypsy;PercDiv=35.0;PercDel=8.2;PercIns=4.6;
Scaffold1	RepeatMasker	Transposon	3124557	3124644	231	-	.	ID=PET489.P1_TE0463;Target=Copia-1_ES-I 1414 1496;Class=LTR/Copia;PercDiv=23.3;PercDel=1.1;PercIns=7.2;
Scaffold1	RepeatMasker	Transposon	3136909	3136968	228	-	.	ID=PET489.P1_TE0464;Target=EnSpm-28_SBi 4003 4065;Class=DNA/CMC-EnSpm;PercDiv=26.7;PercDel=5.0;PercIns=0.0;
Scaffold1	RepeatMasker	Transposon	3151347	3152655	957	+	.	ID=PET489.P1_TE0465;Target=Gypsy-8_CCO-I 678 2003;Class=LTR/Gypsy;PercDiv=36.9;PercDel=5.8;PercIns=4.5;
Scaffold1	RepeatMasker	Transposon	3152948	3153214	560	+	.	ID=PET489.P1_TE0466;Target=Gypsy-8_CCO-I 2220 2611;Class=LTR/Gypsy;PercDiv=31.6;PercDel=1.5;PercIns=1.7;
Scaffold1	RepeatMasker	Transposon	3153963	3154969	2729	+	.	ID=PET489.P1_TE0467;Target=Gypsy-8_CCO-I 3775 4778;Class=LTR/Gypsy;PercDiv=29.1;PercDel=1.9;PercIns=2.2;
Scaffold1	RepeatMasker	Transposon	3155135	3156106	2177	+	.	ID=PET489.P1_TE0468;Target=Gypsy-8_CCO-I 4606 5702;Class=LTR/Gypsy;PercDiv=31.2;PercDel=2.1;PercIns=2.1;
Scaffold1	RepeatMasker	Transposon	3163146	3163399	380	-	.	ID=PET489.P1_TE0469;Target=Gypsy-2_CCO-I 5349 5704;Class=LTR/Gypsy;PercDiv=30.8;PercDel=4.3;PercIns=2.1;
Scaffold1	RepeatMasker	Transposon	3163740	3164101	546	-	.	ID=PET489.P1_TE0470;Target=Gypsy-2_CCO-I 4331 4692;Class=LTR/Gypsy;PercDiv=35.6;PercDel=2.2;PercIns=2.2;
Scaffold1	RepeatMasker	Transposon	3170947	3171014	308	+	.	ID=PET489.P1_TE0471;Target=Penelope-1_NV 909 977;Class=LINE/Penelope;PercDiv=20.9;PercDel=2.9;PercIns=1.4;
Scaffold1	RepeatMasker	Transposon	3172327	3174304	2009	-	.	ID=PET489.P1_TE0472;Target=Gypsy-17_ADe-I 2327 4779;Class=LTR/Gypsy;PercDiv=35.0;PercDel=3.1;PercIns=2.8;
Scaffold1	RepeatMasker	Transposon	3174679	3174765	264	-	.	ID=PET489.P1_TE0473;Target=Gypsy-17_ADe-I 1200 1260;Class=LTR/Gypsy;PercDiv=25.8;PercDel=0.0;PercIns=0.0;
Scaffold1	RepeatMasker	Transposon	3193876	3195214	1935	-	.	ID=PET489.P1_TE0474;Target=Gypsy-14_SCH-I 4749 6090;Class=LTR/Gypsy;PercDiv=34.6;PercDel=2.7;PercIns=2.5;
Scaffold1	RepeatMasker	Transposon	3198021	3198077	233	-	.	ID=PET489.P1_TE0475;Target=Gypsy-38_BD-I 2382 2438;Class=LTR/Gypsy;PercDiv=19.6;PercDel=1.8;PercIns=1.8;
Scaffold1	RepeatMasker	Transposon	3246884	3246938	226	+	.	ID=PET489.P1_TE0476;Target=BEL-4-I_NV 3147 3203;Class=LTR/Pao;PercDiv=25.4;PercDel=3.6;PercIns=0.0;
Scaffold1	RepeatMasker	Transposon	3314221	3314287	230	-	.	ID=PET489.P1_TE0477;Target=BEL-2_Adi-I 172 239;Class=LTR/Pao;PercDiv=20.3;PercDel=6.0;PercIns=4.4;
Scaffold1	RepeatMasker	Transposon	3314740	3314807	237	+	.	ID=PET489.P1_TE0478;Target=Copia-1_SCH-I 245 312;Class=LTR/Copia;PercDiv=27.9;PercDel=0.0;PercIns=0.0;
Scaffold1	RepeatMasker	Transposon	3334923	3334973	249	-	.	ID=PET489.P1_TE0479;Target=Gypsy-10_CCO-I 7599 7649;Class=LTR/Gypsy;PercDiv=21.6;PercDel=0.0;PercIns=0.0;
Scaffold1	RepeatMasker	Transposon	3382660	3382809	310	+	.	ID=PET489.P1_TE0480;Target=RTEX-1_CR 1194 1343;Class=LINE/RTE-X;PercDiv=36.0;PercDel=0.0;PercIns=0.0;
Scaffold1	RepeatMasker	Transposon	3393466	3393554	265	-	.	ID=PET489.P1_TE0481;Target=ENSPM3_ZM 5344 5436;Class=DNA/CMC-EnSpm;PercDiv=20.9;PercDel=7.9;PercIns=3.2;
Scaffold2	RepeatMasker	Transposon	24287	24352	235	+	.	ID=PET489.P1_TE0482;Target=ENSPM7_OS 1947 2018;Class=DNA/CMC-EnSpm;PercDiv=21.2;PercDel=9.1;PercIns=0.0;
Scaffold2	RepeatMasker	Transposon	39787	39833	226	-	.	ID=PET489.P1_TE0483;Target=Plat_L3 2473 2518;Class=LINE/CR1;PercDiv=17.4;PercDel=0.0;PercIns=2.2;
Scaffold2	RepeatMasker	Transposon	93398	93454	236	-	.	ID=PET489.P1_TE0484;Target=SFV1-16_Gav-I 1579 1636;Class=LTR/ERV4;PercDiv=15.1;PercDel=8.8;PercIns=6.9;
Scaffold2	RepeatMasker	Transposon	97321	97394	231	-	.	ID=PET489.P1_TE0485;Target=BEL-638_AA-I 132 205;Class=LTR/Pao;PercDiv=24.3;PercDel=5.4;PercIns=5.4;
Scaffold2	RepeatMasker	Transposon	120523	120568	230	+	.	ID=PET489.P1_TE0486;Target=Gypsy-91_CQ-I 1381 1426;Class=LTR/Gypsy;PercDiv=19.6;PercDel=0.0;PercIns=0.0;
Scaffold2	RepeatMasker	Transposon	131079	131141	250	+	.	ID=PET489.P1_TE0487;Target=Gypsy-118_SB-I 1184 1247;Class=LTR/Gypsy;PercDiv=21.0;PercDel=3.2;PercIns=1.6;
Scaffold2	RepeatMasker	Transposon	134290	134379	246	-	.	ID=PET489.P1_TE0488;Target=Gypsy-13_DFi-I 874 967;Class=LTR/Gypsy;PercDiv=25.8;PercDel=5.6;PercIns=1.1;
Scaffold2	RepeatMasker	Transposon	148961	149689	688	-	.	ID=PET489.P1_TE0489;Target=Gypsy-1_CCO-I 4475 5207;Class=LTR/Gypsy;PercDiv=36.2;PercDel=3.6;PercIns=3.2;
Scaffold2	RepeatMasker	Transposon	150361	150541	600	-	.	ID=PET489.P1_TE0490;Target=Gypsy-1_CCO-I 4260 4440;Class=LTR/Gypsy;PercDiv=31.5;PercDel=0.0;PercIns=0.0;
Scaffold2	RepeatMasker	Transposon	154547	154654	230	-	.	ID=PET489.P1_TE0491;Target=LINE1-25_ZM 3788 3896;Class=LINE/L1;PercDiv=31.1;PercDel=2.8;PercIns=1.8;
Scaffold2	RepeatMasker	Transposon	160062	160303	535	+	.	ID=PET489.P1_TE0492;Target=Gypsy-8_CCO-I 3568 3812;Class=LTR/Gypsy;PercDiv=29.7;PercDel=5.4;PercIns=4.1;
Scaffold2	RepeatMasker	Transposon	161023	161608	1678	+	.	ID=PET489.P1_TE0493;Target=Gypsy-8_CCO-I 4354 4933;Class=LTR/Gypsy;PercDiv=27.6;PercDel=1.2;PercIns=2.2;
Scaffold2	RepeatMasker	Transposon	192023	192064	230	+	.	ID=PET489.P1_TE0494;Target=Dong-1_NVe 577 620;Class=LINE/Dong-R4;PercDiv=11.9;PercDel=4.8;PercIns=0.0;
Scaffold2	RepeatMasker	Transposon	201622	201685	230	+	.	ID=PET489.P1_TE0495;Target=Gypsy-45_BD-I 1560 1618;Class=LTR/Gypsy;PercDiv=23.9;PercDel=0.0;PercIns=8.5;
Scaffold2	RepeatMasker	Transposon	256300	256349	229	+	.	ID=PET489.P1_TE0496;Target=TIGGER7N1_MD 415 462;Class=DNA/TcMar-Tigger;PercDiv=20.9;PercDel=0.0;PercIns=4.2;
Scaffold2	RepeatMasker	Transposon	292870	292950	232	+	.	ID=PET489.P1_TE0497;Target=Gypsy-8_CPu-I 363 445;Class=LTR/Gypsy;PercDiv=30.9;PercDel=2.5;PercIns=0.0;
Scaffold2	RepeatMasker	Transposon	294081	294251	388	+	.	ID=PET489.P1_TE0498;Target=DNA8-7_CQ 1526 1695;Class=DNA/DNA;PercDiv=31.9;PercDel=2.3;PercIns=2.9;
Scaffold2	RepeatMasker	Transposon	297959	298021	253	+	.	ID=PET489.P1_TE0499;Target=Copia-7_ES-I 3341 3404;Class=LTR/Copia;PercDiv=16.1;PercDel=3.2;PercIns=1.6;
Scaffold2	RepeatMasker	Transposon	297966	298046	292	+	.	ID=PET489.P1_TE0500;Target=RT1 3115 3178;Class=LINE/R1;PercDiv=17.3;PercDel=2.5;PercIns=1.2;
Scaffold2	RepeatMasker	Transposon	309933	310018	249	+	.	ID=PET489.P1_TE0501;Target=Gypsy-133_GM-I 6337 6421;Class=LTR/Gypsy;PercDiv=22.2;PercDel=4.7;PercIns=5.9;
Scaffold2	RepeatMasker	Transposon	329013	329938	670	-	.	ID=PET489.P1_TE0502;Target=Gypsy-1_SCH-I 10351 11267;Class=LTR/Gypsy;PercDiv=38.7;PercDel=4.1;PercIns=5.1;
Scaffold2	RepeatMasker	Transposon	329309	329962	876	-	.	ID=PET489.P1_TE0503;Target=Gypsy-1_PCR-I 13023 13661;Class=LTR/Gypsy;PercDiv=36.9;PercDel=1.5;PercIns=3.9;
Scaffold2	RepeatMasker	Transposon	335132	335482	1013	-	.	ID=PET489.P1_TE0504;Target=Gypsy-1_SCH-I 9676 10029;Class=LTR/Gypsy;PercDiv=31.2;PercDel=1.4;PercIns=0.6;
Scaffold2	RepeatMasker	Transposon	339685	340163	1326	-	.	ID=PET489.P1_TE0505;Target=Gypsy-17_ADe-I 4354 4826;Class=LTR/Gypsy;PercDiv=28.3;PercDel=1.2;PercIns=2.5;
Scaffold2	RepeatMasker	Transposon	349012	350258	3885	-	.	ID=PET489.P1_TE0506;Target=Gypsy-17_ADe-I 2269 3518;Class=LTR/Gypsy;PercDiv=29.0;PercDel=1.7;PercIns=1.4;
Scaffold2	RepeatMasker	Transposon	350453	351863	839	-	.	ID=PET489.P1_TE0507;Target=Gypsy-8_CCO-I 600 2003;Class=LTR/Gypsy;PercDiv=37.2;PercDel=4.5;PercIns=3.3;
Scaffold2	RepeatMasker	Transposon	355985	357400	3129	+	.	ID=PET489.P1_TE0508;Target=Gypsy-3_PCR-I 8701 10111;Class=LTR/Gypsy;PercDiv=32.6;PercDel=1.2;PercIns=1.6;
Scaffold2	RepeatMasker	Transposon	362100	362296	535	+	.	ID=PET489.P1_TE0509;Target=Gypsy-8_CCO-I 5119 5315;Class=LTR/Gypsy;PercDiv=33.5;PercDel=0.0;PercIns=0.0;
Scaffold2	RepeatMasker	Transposon	548638	548854	334	-	.	ID=PET489.P1_TE0510;Target=EnSpm-5_HM 4486 4660;Class=DNA/CMC-EnSpm;PercDiv=27.5;PercDel=0.5;PercIns=10.2;
Scaffold2	RepeatMasker	Transposon	548642	548859	228	+	.	ID=PET489.P1_TE0511;Target=Gypsy61-I_AG 4209 4432;Class=LTR/Gypsy;PercDiv=28.1;PercDel=8.3;PercIns=5.4;
Scaffold2	RepeatMasker	Transposon	548710	548892	303	-	.	ID=PET489.P1_TE0512;Target=Sola3-1_CapOwc 3052 3239;Class=DNA/Sola;PercDiv=32.2;PercDel=4.4;PercIns=1.6;
Scaffold2	RepeatMasker	Transposon	549411	549518	237	-	.	ID=PET489.P1_TE0513;Target=Sola3-1_CapOwc 3117 3228;Class=DNA/Sola;PercDiv=24.3;PercDel=4.6;PercIns=0.9;
Scaffold2	RepeatMasker	Transposon	567924	567978	238	-	.	ID=PET489.P1_TE0514;Target=Gypsy-49_SB-I 236 299;Class=LTR/Gypsy;PercDiv=14.6;PercDel=16.4;PercIns=0.0;
Scaffold2	RepeatMasker	Transposon	637379	637429	230	+	.	ID=PET489.P1_TE0515;Target=Gypsy-4_CPu-I 182 236;Class=LTR/Gypsy;PercDiv=19.6;PercDel=7.8;PercIns=0.0;
Scaffold2	RepeatMasker	Transposon	659895	659946	227	+	.	ID=PET489.P1_TE0516;Target=Gypsy-45_SB-I 360 411;Class=LTR/Gypsy;PercDiv=17.6;PercDel=1.9;PercIns=1.9;
Scaffold2	RepeatMasker	Transposon	674544	674597	225	+	.	ID=PET489.P1_TE0517;Target=SFV1-6_AMi-I 4703 4751;Class=LTR/ERV4;PercDiv=16.5;PercDel=0.0;PercIns=10.2;
Scaffold2	RepeatMasker	Transposon	684763	684797	226	-	.	ID=PET489.P1_TE0518;Target=Copia-91_SB-I 941 975;Class=LTR/Copia;PercDiv=17.1;PercDel=0.0;PercIns=0.0;
Scaffold2	RepeatMasker	Transposon	703441	704716	1001	+	.	ID=PET489.P1_TE0519;Target=Gypsy-8_CCO-I 707 2003;Class=LTR/Gypsy;PercDiv=36.6;PercDel=6.0;PercIns=4.2;
Scaffold2	RepeatMasker	Transposon	704998	707125	5734	+	.	ID=PET489.P1_TE0520;Target=Gypsy-8_CCO-I 1552 4925;Class=LTR/Gypsy;PercDiv=30.3;PercDel=1.9;PercIns=1.7;
Scaffold2	RepeatMasker	Transposon	707842	710791	3122	-	.	ID=PET489.P1_TE0521;Target=Gypsy-17_ADe-I 1964 5704;Class=LTR/Gypsy;PercDiv=35.5;PercDel=3.9;PercIns=3.1;
Scaffold2	RepeatMasker	Transposon	711168	711281	309	-	.	ID=PET489.P1_TE0522;Target=Gypsy-17_ADe-I 1693 1791;Class=LTR/Gypsy;PercDiv=28.4;PercDel=0.0;PercIns=0.0;
Scaffold2	RepeatMasker	Transposon	713977	714783	1869	+	.	ID=PET489.P1_TE0523;Target=Gypsy-8_CCO-I 4914 5702;Class=LTR/Gypsy;PercDiv=31.7;PercDel=2.4;PercIns=1.9;
Scaffold2	RepeatMasker	Transposon	729952	730051	227	-	.	ID=PET489.P1_TE0524;Target=Pifo_I-int 830 934;Class=LTR/Gypsy;PercDiv=22.5;PercDel=12.0;PercIns=6.7;
Scaffold2	RepeatMasker	Transposon	733582	733688	225	-	.	ID=PET489.P1_TE0525;Target=Gypsy-25_GM-I 923 1026;Class=LTR/Gypsy;PercDiv=28.5;PercDel=1.9;PercIns=4.8;
Scaffold2	RepeatMasker	Transposon	738228	738273	234	-	.	ID=PET489.P1_TE0526;Target=BEL-7_DTa-I 4353 4397;Class=LTR/Pao;PercDiv=20.0;PercDel=0.0;PercIns=2.2;
Scaffold2	RepeatMasker	Transposon	782220	782274	236	-	.	ID=PET489.P1_TE0527;Target=DIRS-3_XT 3479 3538;Class=LTR/DIRS;PercDiv=16.4;PercDel=9.1;PercIns=0.0;
Scaffold2	RepeatMasker	Transposon	814526	814631	351	+	.	ID=PET489.P1_TE0528;Target=BEL1-I_SM 785 890;Class=LTR/Pao;PercDiv=31.1;PercDel=0.0;PercIns=0.0;
Scaffold2	RepeatMasker	Transposon	814964	815519	1472	+	.	ID=PET489.P1_TE0529;Target=BEL1-I_SM 563 1013;Class=LTR/Pao;PercDiv=30.7;PercDel=0.0;PercIns=0.0;
Scaffold2	RepeatMasker	Transposon	821321	821386	241	+	.	ID=PET489.P1_TE0530;Target=Proto2-7_CS1 342 400;Class=LINE/Proto2;PercDiv=20.6;PercDel=0.0;PercIns=11.9;
Scaffold2	RepeatMasker	Transposon	833580	833838	288	+	.	ID=PET489.P1_TE0531;Target=Copia-2_SCH-I 6932 7182;Class=LTR/Copia;PercDiv=33.3;PercDel=3.9;PercIns=7.2;
Scaffold2	RepeatMasker	Transposon	872683	872749	229	+	.	ID=PET489.P1_TE0532;Target=MuDRF-1_PSt 250 315;Class=DNA/MULE-F;PercDiv=31.8;PercDel=0.0;PercIns=1.5;
Scaffold2	RepeatMasker	Transposon	895517	895579	227	+	.	ID=PET489.P1_TE0533;Target=LINE1-31_SBi 6314 6380;Class=LINE/L1;PercDiv=25.4;PercDel=6.3;PercIns=0.0;
Scaffold2	RepeatMasker	Transposon	925833	925868	238	+	.	ID=PET489.P1_TE0534;Target=BEL9-I_AG 5574 5609;Class=LTR/Pao;PercDiv=13.9;PercDel=0.0;PercIns=0.0;
Scaffold2	RepeatMasker	Transposon	948073	948117	240	-	.	ID=PET489.P1_TE0535;Target=Gypsy-1_XT-I 3987 4034;Class=LTR/Gypsy;PercDiv=13.3;PercDel=6.7;PercIns=0.0;
Scaffold2	RepeatMasker	Transposon	1015765	1015830	229	-	.	ID=PET489.P1_TE0536;Target=Gypsy-8_TCa-I 2195 2257;Class=LTR/Gypsy;PercDiv=19.4;PercDel=1.5;PercIns=6.3;
Scaffold2	RepeatMasker	Transposon	1035154	1035217	254	-	.	ID=PET489.P1_TE0537;Target=LINE1-8_SBi 4890 4953;Class=LINE/L1;PercDiv=26.6;PercDel=0.0;PercIns=0.0;
Scaffold2	RepeatMasker	Transposon	1035194	1035289	255	-	.	ID=PET489.P1_TE0538;Target=Tx1-1_HM 2659 2753;Class=LINE/L1-Tx1;PercDiv=23.1;PercDel=4.2;PercIns=5.3;
Scaffold2	RepeatMasker	Transposon	1035200	1035386	229	-	.	ID=PET489.P1_TE0539;Target=KibiTn1 3415 3601;Class=LINE/L1;PercDiv=35.2;PercDel=2.7;PercIns=2.7;
Scaffold2	RepeatMasker	Transposon	1035448	1035465	243	-	.	ID=PET489.P1_TE0540;Target=Ag-L1-5 2712 2738;Class=LINE/L1-Tx1;PercDiv=30.9;PercDel=1.4;PercIns=1.9;
Scaffold2	RepeatMasker	Transposon	1035466	1035589	244	-	.	ID=PET489.P1_TE0541;Target=L1-6_XT 3331 3454;Class=LINE/L1;PercDiv=36.3;PercDel=0.0;PercIns=0.0;
Scaffold2	RepeatMasker	Transposon	1035590	1035600	243	-	.	ID=PET489.P1_TE0542;Target=Ag-L1-5 2692 2711;Class=LINE/L1-Tx1;PercDiv=30.9;PercDel=1.4;PercIns=1.9;
Scaffold2	RepeatMasker	Transposon	1046774	1047111	782	+	.	ID=PET489.P1_TE0543;Target=Gypsy-8_CCO-I 1666 2003;Class=LTR/Gypsy;PercDiv=34.9;PercDel=0.9;PercIns=0.9;
Scaffold2	RepeatMasker	Transposon	1047466	1050348	6712	+	.	ID=PET489.P1_TE0544;Target=Gypsy-8_CCO-I 2866 5811;Class=LTR/Gypsy;PercDiv=30.7;PercDel=3.4;PercIns=2.5;
Scaffold2	RepeatMasker	Transposon	1051411	1054091	2996	-	.	ID=PET489.P1_TE0545;Target=Gypsy-8_CPu-I 2279 5130;Class=LTR/Gypsy;PercDiv=36.8;PercDel=3.4;PercIns=2.6;
Scaffold2	RepeatMasker	Transposon	1064904	1065061	226	+	.	ID=PET489.P1_TE0546;Target=MARY1_TM 7337 7474;Class=LTR/Gypsy;PercDiv=22.4;PercDel=0.6;PercIns=15.2;
Scaffold2	RepeatMasker	Transposon	1066583	1066698	225	+	.	ID=PET489.P1_TE0547;Target=LTR160B_MD 85 208;Class=LTR/ERV1;PercDiv=28.0;PercDel=8.6;PercIns=1.6;
Scaffold2	RepeatMasker	Transposon	1078921	1078980	229	+	.	ID=PET489.P1_TE0548;Target=MuDR-N1_SBi 384 444;Class=DNA/MULE-MuDR;PercDiv=25.4;PercDel=3.3;PercIns=1.6;
Scaffold2	RepeatMasker	Transposon	1085394	1085455	249	+	.	ID=PET489.P1_TE0549;Target=Gypsy-32_DWil-LTR 104 165;Class=LTR/Gypsy;PercDiv=27.4;PercDel=0.0;PercIns=0.0;
Scaffold2	RepeatMasker	Transposon	1090059	1090131	240	+	.	ID=PET489.P1_TE0550;Target=DNA-8-3_HM 302 374;Class=DNA/DNA;PercDiv=15.9;PercDel=5.5;PercIns=5.5;
Scaffold2	RepeatMasker	Transposon	1099252	1099311	229	-	.	ID=PET489.P1_TE0551;Target=MuDR-N1_SBi 384 444;Class=DNA/MULE-MuDR;PercDiv=25.4;PercDel=3.3;PercIns=1.6;
Scaffold2	RepeatMasker	Transposon	1115592	1115635	227	-	.	ID=PET489.P1_TE0552;Target=DNA-4_AAe 2145 2188;Class=DNA/DNA;PercDiv=18.2;PercDel=0.0;PercIns=0.0;
Scaffold2	RepeatMasker	Transposon	1179515	1179573	228	+	.	ID=PET489.P1_TE0553;Target=Gypsy-64_MLP-I 692 747;Class=LTR/Gypsy;PercDiv=21.5;PercDel=0.0;PercIns=5.4;
Scaffold2	RepeatMasker	Transposon	1183057	1183121	225	-	.	ID=PET489.P1_TE0554;Target=LTR-25_Crp 106 174;Class=LTR/Gypsy;PercDiv=23.4;PercDel=7.7;PercIns=1.4;
Scaffold2	RepeatMasker	Transposon	1189480	1189573	246	-	.	ID=PET489.P1_TE0555;Target=Gypsy-14_DAn-I 15 89;Class=LTR/Gypsy;PercDiv=21.4;PercDel=0.0;PercIns=25.3;
Scaffold2	RepeatMasker	Transposon	1196968	1197102	233	+	.	ID=PET489.P1_TE0556;Target=ENSPM3_ZM 5298 5436;Class=DNA/CMC-EnSpm;PercDiv=26.9;PercDel=6.7;PercIns=3.6;
Scaffold2	RepeatMasker	Transposon	1202424	1202496	239	+	.	ID=PET489.P1_TE0557;Target=ATENSPM11 6424 6489;Class=DNA/CMC-EnSpm;PercDiv=18.7;PercDel=1.4;PercIns=12.1;
Scaffold2	RepeatMasker	Transposon	1221121	1221168	227	-	.	ID=PET489.P1_TE0558;Target=L1-44_AAe 1956 2006;Class=LINE/L1;PercDiv=18.8;PercDel=6.2;PercIns=0.0;
Scaffold2	RepeatMasker	Transposon	1266754	1266812	228	+	.	ID=PET489.P1_TE0559;Target=I-5_CQ 3808 3868;Class=LINE/I;PercDiv=23.7;PercDel=3.4;PercIns=0.0;
Scaffold2	RepeatMasker	Transposon	1314931	1315021	253	-	.	ID=PET489.P1_TE0560;Target=Copia-21_EPa-I 4119 4207;Class=LTR/Copia;PercDiv=21.9;PercDel=2.2;PercIns=4.5;
Scaffold2	RepeatMasker	Transposon	1321511	1321544	236	-	.	ID=PET489.P1_TE0561;Target=SZ-22_int-int 1833 1865;Class=LTR/Gypsy;PercDiv=6.1;PercDel=0.0;PercIns=3.0;
Scaffold2	RepeatMasker	Transposon	1333356	1333401	230	+	.	ID=PET489.P1_TE0562;Target=Gypsy-85_GM-I 4348 4390;Class=LTR/Gypsy;PercDiv=14.0;PercDel=0.0;PercIns=7.0;
Scaffold2	RepeatMasker	Transposon	1400800	1400842	226	+	.	ID=PET489.P1_TE0563;Target=ATCopia8AI 1088 1130;Class=LTR/Copia;PercDiv=18.6;PercDel=0.0;PercIns=0.0;
Scaffold2	RepeatMasker	Transposon	1411649	1411710	226	+	.	ID=PET489.P1_TE0564;Target=KibiTn1 3014 3075;Class=LINE/L1;PercDiv=18.6;PercDel=4.8;PercIns=4.8;
Scaffold2	RepeatMasker	Transposon	1421200	1421274	235	-	.	ID=PET489.P1_TE0565;Target=Copia-11_BD-I 3534 3607;Class=LTR/Copia;PercDiv=28.4;PercDel=0.0;PercIns=1.4;
Scaffold2	RepeatMasker	Transposon	1441332	1441367	233	-	.	ID=PET489.P1_TE0566;Target=BEL-79_CQ-I 2458 2493;Class=LTR/Pao;PercDiv=16.7;PercDel=0.0;PercIns=0.0;
Scaffold2	RepeatMasker	Transposon	1461302	1461400	279	+	.	ID=PET489.P1_TE0567;Target=RTEX-1_CR 1183 1281;Class=LINE/RTE-X;PercDiv=21.5;PercDel=6.1;PercIns=6.1;
Scaffold2	RepeatMasker	Transposon	1465502	1465588	264	+	.	ID=PET489.P1_TE0568;Target=Gypsy-14_DAn-I 15 86;Class=LTR/Gypsy;PercDiv=20.3;PercDel=0.0;PercIns=20.8;
Scaffold2	RepeatMasker	Transposon	1476245	1476299	232	-	.	ID=PET489.P1_TE0569;Target=Gypsy-27_CQ-I 591 645;Class=LTR/Gypsy;PercDiv=29.1;PercDel=0.0;PercIns=0.0;
Scaffold2	RepeatMasker	Transposon	1478194	1478242	253	+	.	ID=PET489.P1_TE0570;Target=Jockey-1_DK 2951 2997;Class=LINE/Jockey;PercDiv=12.8;PercDel=0.0;PercIns=4.3;
Scaffold2	RepeatMasker	Transposon	1517807	1517860	232	+	.	ID=PET489.P1_TE0571;Target=Gypsy-34_NVi-I 3450 3534;Class=LTR/Gypsy;PercDiv=33.0;PercDel=6.6;PercIns=0.2;
Scaffold2	RepeatMasker	Transposon	1517861	1517933	230	-	.	ID=PET489.P1_TE0572;Target=Gypsy-65_SB-I 774 853;Class=LTR/Gypsy;PercDiv=21.9;PercDel=9.6;PercIns=0.0;
Scaffold2	RepeatMasker	Transposon	1518670	1518901	399	-	.	ID=PET489.P1_TE0573;Target=RTAg4 2067 2297;Class=LINE/R1;PercDiv=30.8;PercDel=3.0;PercIns=3.5;
Scaffold2	RepeatMasker	Transposon	1556119	1556234	225	+	.	ID=PET489.P1_TE0574;Target=Jockey-3_DPer 4040 4157;Class=LINE/Jockey;PercDiv=32.7;PercDel=4.3;PercIns=2.5;
Scaffold2	RepeatMasker	Transposon	1566726	1566787	241	-	.	ID=PET489.P1_TE0575;Target=BEL-3_DRh-I 275 337;Class=LTR/LTR;PercDiv=27.4;PercDel=1.6;PercIns=0.0;
Scaffold2	RepeatMasker	Transposon	1570740	1570800	229	+	.	ID=PET489.P1_TE0576;Target=EnSpm2_TM 4137 4197;Class=DNA/CMC-EnSpm;PercDiv=20.7;PercDel=4.9;PercIns=4.9;
Scaffold2	RepeatMasker	Transposon	1573359	1573404	235	+	.	ID=PET489.P1_TE0577;Target=TABARE 1829 1874;Class=LTR/Gypsy;PercDiv=21.7;PercDel=0.0;PercIns=0.0;
Scaffold2	RepeatMasker	Transposon	1573925	1574025	231	+	.	ID=PET489.P1_TE0578;Target=Gypsy-17_ADe-I 2084 2187;Class=LTR/Gypsy;PercDiv=34.0;PercDel=4.0;PercIns=1.0;
Scaffold2	RepeatMasker	Transposon	1574421	1576076	2509	+	.	ID=PET489.P1_TE0579;Target=Gypsy-17_ADe-I 2246 3907;Class=LTR/Gypsy;PercDiv=34.8;PercDel=3.0;PercIns=2.6;
Scaffold2	RepeatMasker	Transposon	1576044	1576117	248	+	.	ID=PET489.P1_TE0580;Target=Gypsy-10_CCO-I 3769 3842;Class=LTR/Gypsy;PercDiv=29.7;PercDel=0.0;PercIns=0.0;
Scaffold2	RepeatMasker	Transposon	1577012	1577262	449	+	.	ID=PET489.P1_TE0581;Target=Gypsy-4_CCO-I 5486 5704;Class=LTR/Gypsy;PercDiv=30.7;PercDel=4.3;PercIns=2.0;
Scaffold2	RepeatMasker	Transposon	1578954	1579072	360	-	.	ID=PET489.P1_TE0582;Target=Sagan-1_LB 1917 1998;Class=DNA/TcMar-Sagan;PercDiv=26.5;PercDel=0.3;PercIns=0.3;
Scaffold2	RepeatMasker	Transposon	1587392	1587481	226	+	.	ID=PET489.P1_TE0583;Target=DNA-8-3_HM 228 317;Class=DNA/DNA;PercDiv=33.7;PercDel=1.1;PercIns=1.1;
Scaffold2	RepeatMasker	Transposon	1587451	1587493	226	+	.	ID=PET489.P1_TE0584;Target=Vandal6 7350 7392;Class=DNA/MULE-MuDR;PercDiv=20.9;PercDel=0.0;PercIns=0.0;
Scaffold2	RepeatMasker	Transposon	1594189	1594232	226	-	.	ID=PET489.P1_TE0585;Target=Gypsy-22_DWil-I 2891 2934;Class=LTR/Gypsy;PercDiv=18.2;PercDel=0.0;PercIns=0.0;
Scaffold2	RepeatMasker	Transposon	1599171	1599231	228	+	.	ID=PET489.P1_TE0586;Target=Crack-17_BF 3421 3483;Class=LINE/L2;PercDiv=20.3;PercDel=6.6;PercIns=3.2;
Scaffold2	RepeatMasker	Transposon	1616554	1616641	320	-	.	ID=PET489.P1_TE0587;Target=Gypsy-14_DAn-I 15 92;Class=LTR/Gypsy;PercDiv=20.9;PercDel=0.0;PercIns=12.8;
Scaffold2	RepeatMasker	Transposon	1626393	1626551	307	-	.	ID=PET489.P1_TE0588;Target=R1_DYa 690 851;Class=LINE/R1;PercDiv=32.3;PercDel=2.5;PercIns=0.6;
Scaffold2	RepeatMasker	Transposon	1626513	1626610	244	+	.	ID=PET489.P1_TE0589;Target=Gypsy-9_DPu-I 802 896;Class=LTR/Gypsy;PercDiv=33.7;PercDel=0.0;PercIns=3.2;
Scaffold2	RepeatMasker	Transposon	1644445	1644749	268	+	.	ID=PET489.P1_TE0590;Target=Gypsy-17_ADe-I 2077 2456;Class=LTR/Gypsy;PercDiv=33.6;PercDel=1.4;PercIns=1.1;
Scaffold2	RepeatMasker	Transposon	1645127	1646917	2379	+	.	ID=PET489.P1_TE0591;Target=Gypsy-17_ADe-I 2246 4022;Class=LTR/Gypsy;PercDiv=36.2;PercDel=2.2;PercIns=2.0;
Scaffold2	RepeatMasker	Transposon	1646902	1647122	359	+	.	ID=PET489.P1_TE0592;Target=Gypsy-84_MLP-I 7499 7719;Class=LTR/Gypsy;PercDiv=33.0;PercDel=2.7;PercIns=2.7;
Scaffold2	RepeatMasker	Transposon	1647094	1647438	579	+	.	ID=PET489.P1_TE0593;Target=Gypsy-17_ADe-I 4016 4693;Class=LTR/Gypsy;PercDiv=28.7;PercDel=6.3;PercIns=2.2;
Scaffold2	RepeatMasker	Transposon	1647734	1647963	386	+	.	ID=PET489.P1_TE0594;Target=Gypsy-17_ADe-I 5458 5703;Class=LTR/Gypsy;PercDiv=33.2;PercDel=7.4;PercIns=0.4;
Scaffold2	RepeatMasker	Transposon	1651340	1651380	252	-	.	ID=PET489.P1_TE0595;Target=Copia19-NVi_I-int 302 342;Class=LTR/Copia;PercDiv=17.1;PercDel=0.0;PercIns=0.0;
Scaffold2	RepeatMasker	Transposon	1672557	1672605	227	-	.	ID=PET489.P1_TE0596;Target=ERV36_MD_I-int 5596 5643;Class=LTR/ERVK;PercDiv=18.8;PercDel=0.0;PercIns=2.1;
Scaffold2	RepeatMasker	Transposon	1677141	1677188	234	-	.	ID=PET489.P1_TE0597;Target=Tad1-1_PGr 1225 1277;Class=LINE/Tad1;PercDiv=16.7;PercDel=10.4;PercIns=0.0;
Scaffold2	RepeatMasker	Transposon	1720787	1720867	243	-	.	ID=PET489.P1_TE0598;Target=Outcast-1_BF 1628 1705;Class=LINE/Jockey;PercDiv=23.4;PercDel=1.2;PercIns=5.1;
Scaffold2	RepeatMasker	Transposon	1725142	1725213	227	+	.	ID=PET489.P1_TE0599;Target=hATx-9_SM 460 525;Class=DNA/hAT-hATm;PercDiv=21.4;PercDel=0.0;PercIns=9.1;
Scaffold2	RepeatMasker	Transposon	1741508	1741577	230	-	.	ID=PET489.P1_TE0600;Target=RLG_scTat_1_4-I 699 768;Class=LTR/Gypsy;PercDiv=31.4;PercDel=0.0;PercIns=0.0;
Scaffold2	RepeatMasker	Transposon	1769933	1770007	228	+	.	ID=PET489.P1_TE0601;Target=Gypsy-27_CQ-I 2401 2470;Class=LTR/Gypsy;PercDiv=19.3;PercDel=2.7;PercIns=10.0;
Scaffold2	RepeatMasker	Transposon	1779147	1779197	257	+	.	ID=PET489.P1_TE0602;Target=HARB-5_SBi 2518 2577;Class=DNA/PIF-Harbinger;PercDiv=11.8;PercDel=17.6;PercIns=0.0;
Scaffold2	RepeatMasker	Transposon	1780820	1780871	254	-	.	ID=PET489.P1_TE0603;Target=CACTA_LP 3090 3141;Class=DNA/CMC-EnSpm;PercDiv=19.2;PercDel=0.0;PercIns=0.0;
Scaffold2	RepeatMasker	Transposon	1780837	1780879	266	+	.	ID=PET489.P1_TE0604;Target=HAT1_DR 2511 2553;Class=DNA/hAT-Ac;PercDiv=16.3;PercDel=0.0;PercIns=0.0;
Scaffold2	RepeatMasker	Transposon	1780839	1780891	240	+	.	ID=PET489.P1_TE0605;Target=Gypsy-80-I_ZM 5922 5978;Class=LTR/Gypsy;PercDiv=17.3;PercDel=9.4;PercIns=1.8;
Scaffold2	RepeatMasker	Transposon	1788924	1789069	244	+	.	ID=PET489.P1_TE0606;Target=Gypsy-35_ADe-I 2037 2179;Class=LTR/Gypsy;PercDiv=36.4;PercDel=0.0;PercIns=2.1;
Scaffold2	RepeatMasker	Transposon	1789540	1789703	314	+	.	ID=PET489.P1_TE0607;Target=Gypsy-21_LBS-I 3797 3896;Class=LTR/Gypsy;PercDiv=27.0;PercDel=3.6;PercIns=2.4;
Scaffold2	RepeatMasker	Transposon	1790674	1792591	4238	+	.	ID=PET489.P1_TE0608;Target=Gypsy-21_LBS-I 4236 6167;Class=LTR/Gypsy;PercDiv=32.6;PercDel=2.7;PercIns=1.9;
Scaffold2	RepeatMasker	Transposon	1793137	1794602	2476	+	.	ID=PET489.P1_TE0609;Target=Gypsy-1_PSH-I 6001 8135;Class=LTR/Gypsy;PercDiv=34.9;PercDel=1.5;PercIns=1.4;
Scaffold2	RepeatMasker	Transposon	1805867	1805913	240	+	.	ID=PET489.P1_TE0610;Target=Gypsy-17_CQ-I 2844 2890;Class=LTR/Gypsy;PercDiv=19.1;PercDel=0.0;PercIns=0.0;
Scaffold2	RepeatMasker	Transposon	1842093	1842141	241	-	.	ID=PET489.P1_TE0611;Target=MtPH-A5-Ia 1799 1847;Class=DNA/PIF-Harbinger;PercDiv=22.4;PercDel=0.0;PercIns=0.0;
Scaffold2	RepeatMasker	Transposon	1851462	1851585	226	-	.	ID=PET489.P1_TE0612;Target=MARY1_TM 7323 7442;Class=LTR/Gypsy;PercDiv=17.0;PercDel=6.5;PercIns=10.0;
Scaffold2	RepeatMasker	Transposon	1853576	1853655	235	+	.	ID=PET489.P1_TE0613;Target=Gypsy-8_CPu-I 1246 1294;Class=LTR/Gypsy;PercDiv=20.1;PercDel=3.5;PercIns=1.0;
Scaffold2	RepeatMasker	Transposon	1854128	1854169	231	+	.	ID=PET489.P1_TE0614;Target=BEL-15_CQ-I 3677 3719;Class=LTR/Pao;PercDiv=16.7;PercDel=2.4;PercIns=0.0;
Scaffold2	RepeatMasker	Transposon	1856389	1857688	2076	+	.	ID=PET489.P1_TE0615;Target=Gypsy-8_CPu-I 2267 3565;Class=LTR/Gypsy;PercDiv=34.4;PercDel=1.8;PercIns=1.8;
Scaffold2	RepeatMasker	Transposon	1859921	1860336	710	-	.	ID=PET489.P1_TE0616;Target=Copia-1_PPM-I 2919 3663;Class=LTR/Copia;PercDiv=28.5;PercDel=3.7;PercIns=3.6;
Scaffold2	RepeatMasker	Transposon	1860872	1860977	515	-	.	ID=PET489.P1_TE0617;Target=Copia-1_PPM-I 2272 2377;Class=LTR/Copia;PercDiv=22.6;PercDel=0.0;PercIns=0.0;
Scaffold2	RepeatMasker	Transposon	1864174	1864383	364	+	.	ID=PET489.P1_TE0618;Target=PGCOPIAX1 1631 1778;Class=LTR/Copia;PercDiv=29.6;PercDel=3.2;PercIns=3.4;
Scaffold2	RepeatMasker	Transposon	1872071	1872281	239	-	.	ID=PET489.P1_TE0619;Target=Copia-12_ADe-I 396 615;Class=LTR/Copia;PercDiv=37.9;PercDel=4.3;PercIns=0.0;
Scaffold3	RepeatMasker	Transposon	1238	1282	233	-	.	ID=PET489.P1_TE0620;Target=DM1731_I-int 3214 3263;Class=LTR/Copia;PercDiv=15.6;PercDel=11.1;PercIns=0.0;
Scaffold3	RepeatMasker	Transposon	6999	7070	234	+	.	ID=PET489.P1_TE0621;Target=Gypsy-74-I_ZM 9302 9373;Class=LTR/Gypsy;PercDiv=23.2;PercDel=4.2;PercIns=4.2;
Scaffold3	RepeatMasker	Transposon	7043	7102	249	+	.	ID=PET489.P1_TE0622;Target=HAT1_DR 2513 2569;Class=DNA/hAT-Ac;PercDiv=17.6;PercDel=0.0;PercIns=5.3;
Scaffold3	RepeatMasker	Transposon	30922	31002	276	+	.	ID=PET489.P1_TE0623;Target=Gypsy-12_PSo-I 7739 7832;Class=LTR/Gypsy;PercDiv=18.5;PercDel=16.1;PercIns=0.0;
Scaffold3	RepeatMasker	Transposon	32728	32782	228	+	.	ID=PET489.P1_TE0624;Target=Copia-42_GM-I 3631 3686;Class=LTR/Copia;PercDiv=14.8;PercDel=3.6;PercIns=1.8;
Scaffold3	RepeatMasker	Transposon	33107	33141	228	+	.	ID=PET489.P1_TE0625;Target=Copia-18_BD-I 558 592;Class=LTR/Copia;PercDiv=14.3;PercDel=0.0;PercIns=0.0;
Scaffold3	RepeatMasker	Transposon	41236	41272	225	+	.	ID=PET489.P1_TE0626;Target=Daphne-1_CSav 1009 1047;Class=LINE/L2;PercDiv=8.1;PercDel=5.4;PercIns=0.0;
Scaffold3	RepeatMasker	Transposon	42998	43066	246	-	.	ID=PET489.P1_TE0627;Target=CRYPTON-CN1 1346 1421;Class=DNA/Crypton;PercDiv=17.6;PercDel=11.6;PercIns=1.3;
Scaffold3	RepeatMasker	Transposon	45613	45736	228	-	.	ID=PET489.P1_TE0628;Target=DNA3-11_Mad 323 452;Class=DNA/PIF-Harbinger;PercDiv=32.5;PercDel=8.1;PercIns=3.1;
Scaffold3	RepeatMasker	Transposon	54714	54790	265	+	.	ID=PET489.P1_TE0629;Target=Gypsy-3_TMe-I 5916 5992;Class=LTR/Gypsy;PercDiv=29.9;PercDel=0.0;PercIns=0.0;
Scaffold3	RepeatMasker	Transposon	62173	62225	228	+	.	ID=PET489.P1_TE0630;Target=BEL-63_CQ-I 3525 3577;Class=LTR/Pao;PercDiv=24.5;PercDel=0.0;PercIns=0.0;
Scaffold3	RepeatMasker	Transposon	66677	66803	352	-	.	ID=PET489.P1_TE0631;Target=TART_DV 2715 2818;Class=LINE/Jockey;PercDiv=17.4;PercDel=3.8;PercIns=4.0;
Scaffold3	RepeatMasker	Transposon	100716	100812	256	+	.	ID=PET489.P1_TE0632;Target=MOLLY_SN 1432 1518;Class=DNA/TcMar-Fot1;PercDiv=23.3;PercDel=0.0;PercIns=11.5;
Scaffold3	RepeatMasker	Transposon	115206	115254	225	+	.	ID=PET489.P1_TE0633;Target=Gypsy18-I_CR 4954 5004;Class=LTR/Gypsy;PercDiv=14.9;PercDel=8.2;PercIns=3.9;
Scaffold3	RepeatMasker	Transposon	138423	138486	226	+	.	ID=PET489.P1_TE0634;Target=CR1-5_CQ 3243 3308;Class=LINE/CR1;PercDiv=29.7;PercDel=3.1;PercIns=0.0;
Scaffold3	RepeatMasker	Transposon	257840	257894	226	+	.	ID=PET489.P1_TE0635;Target=LINE1-1_ZM 583 639;Class=LINE/L1;PercDiv=27.3;PercDel=3.6;PercIns=0.0;
Scaffold3	RepeatMasker	Transposon	276428	276523	275	-	.	ID=PET489.P1_TE0636;Target=BEL1_I_Dpse-int 3867 3952;Class=LTR/Pao;PercDiv=21.5;PercDel=1.0;PercIns=12.8;
Scaffold3	RepeatMasker	Transposon	278837	278906	226	-	.	ID=PET489.P1_TE0637;Target=L1-4_SBi 353 422;Class=LINE/L1;PercDiv=22.1;PercDel=2.9;PercIns=2.9;
Scaffold3	RepeatMasker	Transposon	413836	413914	228	+	.	ID=PET489.P1_TE0638;Target=Sola3-1_CapOwc 3055 3130;Class=DNA/Sola;PercDiv=19.5;PercDel=5.1;PercIns=9.2;
Scaffold3	RepeatMasker	Transposon	504942	505089	252	+	.	ID=PET489.P1_TE0639;Target=Novosib-3_CR 3319 3467;Class=DNA/Novosib;PercDiv=31.5;PercDel=4.0;PercIns=3.4;
Scaffold3	RepeatMasker	Transposon	525341	525476	283	-	.	ID=PET489.P1_TE0640;Target=Gypsy-75_MLP-I 2008 2151;Class=LTR/Gypsy;PercDiv=27.2;PercDel=8.8;PercIns=2.8;
Scaffold3	RepeatMasker	Transposon	526010	526083	303	-	.	ID=PET489.P1_TE0641;Target=Mariner-N2_PSt 1 74;Class=DNA/TcMar;PercDiv=25.7;PercDel=0.0;PercIns=0.0;
Scaffold3	RepeatMasker	Transposon	560702	560790	292	+	.	ID=PET489.P1_TE0642;Target=Polinton-5_NVi 3140 3228;Class=DNA/Maverick;PercDiv=24.4;PercDel=3.4;PercIns=3.4;
Scaffold3	RepeatMasker	Transposon	562467	562544	227	+	.	ID=PET489.P1_TE0643;Target=BATUMI_I-int 1229 1304;Class=LTR/Pao;PercDiv=22.3;PercDel=5.1;PercIns=7.9;
Scaffold3	RepeatMasker	Transposon	583833	583869	229	-	.	ID=PET489.P1_TE0644;Target=Gypsy-95_SB-I 1326 1362;Class=LTR/Gypsy;PercDiv=16.2;PercDel=0.0;PercIns=0.0;
Scaffold3	RepeatMasker	Transposon	584517	584585	347	-	.	ID=PET489.P1_TE0645;Target=Sagan-1_LB 3250 3318;Class=DNA/TcMar-Sagan;PercDiv=14.7;PercDel=1.4;PercIns=1.4;
Scaffold3	RepeatMasker	Transposon	619526	619583	228	-	.	ID=PET489.P1_TE0646;Target=TNT1_I-int 2019 2077;Class=LTR/Copia;PercDiv=21.1;PercDel=3.5;PercIns=1.7;
Scaffold3	RepeatMasker	Transposon	631442	631478	233	-	.	ID=PET489.P1_TE0647;Target=Copia-7_ES-I 3398 3434;Class=LTR/Copia;PercDiv=13.5;PercDel=0.0;PercIns=0.0;
Scaffold3	RepeatMasker	Transposon	631719	631775	275	+	.	ID=PET489.P1_TE0648;Target=Gypsy-75_MLP-I 1986 2042;Class=LTR/Gypsy;PercDiv=21.1;PercDel=0.0;PercIns=0.0;
Scaffold3	RepeatMasker	Transposon	632572	632719	247	+	.	ID=PET489.P1_TE0649;Target=Mariner-N2B_PSt 729 883;Class=DNA/TcMar;PercDiv=27.9;PercDel=8.1;PercIns=3.2;
Scaffold3	RepeatMasker	Transposon	711261	711361	227	+	.	ID=PET489.P1_TE0650;Target=Gypsy-6_RP-I 3253 3343;Class=LTR/Gypsy;PercDiv=21.7;PercDel=2.0;PercIns=13.2;
Scaffold3	RepeatMasker	Transposon	716090	716160	247	-	.	ID=PET489.P1_TE0651;Target=hAT-26_ZM 2736 2803;Class=DNA/hAT-Ac;PercDiv=23.6;PercDel=0.0;PercIns=4.4;
Scaffold3	RepeatMasker	Transposon	727556	727617	229	-	.	ID=PET489.P1_TE0652;Target=Tx1-6B_AMi 4247 4312;Class=LINE/L1-Tx1;PercDiv=24.6;PercDel=8.1;PercIns=1.5;
Scaffold3	RepeatMasker	Transposon	731956	731980	236	+	.	ID=PET489.P1_TE0653;Target=EnSpm-14_SBi 4435 4522;Class=DNA/CMC-EnSpm;PercDiv=23.5;PercDel=0.9;PercIns=0.0;
Scaffold3	RepeatMasker	Transposon	731981	732064	261	-	.	ID=PET489.P1_TE0654;Target=Harbinger-7_PGr 2098 2184;Class=DNA/PIF-Harbinger;PercDiv=17.9;PercDel=3.6;PercIns=0.0;
Scaffold3	RepeatMasker	Transposon	792085	792147	235	+	.	ID=PET489.P1_TE0655;Target=Gypsy-105_MLP-I 8637 8703;Class=LTR/Gypsy;PercDiv=27.0;PercDel=6.3;PercIns=0.0;
Scaffold3	RepeatMasker	Transposon	830638	830722	289	-	.	ID=PET489.P1_TE0656;Target=CER7-I_CE 4 80;Class=LTR/Pao;PercDiv=24.9;PercDel=0.0;PercIns=10.4;
Scaffold3	RepeatMasker	Transposon	849863	849953	234	+	.	ID=PET489.P1_TE0657;Target=hAT-3_BF 2536 2620;Class=DNA/hAT-Tip100;PercDiv=30.7;PercDel=0.0;PercIns=7.1;
Scaffold3	RepeatMasker	Transposon	850064	850141	236	+	.	ID=PET489.P1_TE0658;Target=Copia-17_CP-I 2132 2205;Class=LTR/Copia;PercDiv=25.8;PercDel=0.0;PercIns=5.4;
Scaffold3	RepeatMasker	Transposon	869058	869144	240	+	.	ID=PET489.P1_TE0659;Target=Copia2-SB_I-int 2996 3082;Class=LTR/Copia;PercDiv=25.0;PercDel=3.5;PercIns=3.5;
Scaffold3	RepeatMasker	Transposon	878175	878316	232	-	.	ID=PET489.P1_TE0660;Target=Copia-74_ZM-I 58 199;Class=LTR/Copia;PercDiv=31.1;PercDel=4.9;PercIns=4.9;
Scaffold3	RepeatMasker	Transposon	878386	878493	236	+	.	ID=PET489.P1_TE0661;Target=Gypsy2-HV_I-int 6763 6876;Class=LTR/Gypsy;PercDiv=32.7;PercDel=6.5;PercIns=0.9;
Scaffold3	RepeatMasker	Transposon	953954	954164	339	-	.	ID=PET489.P1_TE0662;Target=MARY1_TM 1138 1489;Class=LTR/Gypsy;PercDiv=30.8;PercDel=4.0;PercIns=4.5;
Scaffold3	RepeatMasker	Transposon	954440	955714	907	-	.	ID=PET489.P1_TE0663;Target=Gypsy-8_CCO-I 707 2002;Class=LTR/Gypsy;PercDiv=37.6;PercDel=5.7;PercIns=3.9;
Scaffold3	RepeatMasker	Transposon	976796	976855	225	-	.	ID=PET489.P1_TE0664;Target=RTE-10_Crp 2406 2475;Class=LINE/RTE-BovB;PercDiv=15.2;PercDel=18.3;PercIns=1.4;
Scaffold3	RepeatMasker	Transposon	984906	984949	228	+	.	ID=PET489.P1_TE0665;Target=DIRS-8_DR 2345 2388;Class=LTR/Ngaro;PercDiv=20.4;PercDel=0.0;PercIns=0.0;
Scaffold3	RepeatMasker	Transposon	993087	993143	231	+	.	ID=PET489.P1_TE0666;Target=Gypsy-19_LBS-I 664 719;Class=LTR/Gypsy;PercDiv=25.0;PercDel=0.0;PercIns=1.8;
Scaffold3	RepeatMasker	Transposon	1016809	1016860	228	-	.	ID=PET489.P1_TE0667;Target=Gypsy-52-I_NV 111 162;Class=LTR/Gypsy;PercDiv=19.6;PercDel=1.9;PercIns=1.9;
Scaffold3	RepeatMasker	Transposon	1022398	1022441	233	+	.	ID=PET489.P1_TE0668;Target=Gypsy-16-I_NVi 1825 1868;Class=LTR/Gypsy;PercDiv=22.7;PercDel=0.0;PercIns=0.0;
Scaffold3	RepeatMasker	Transposon	1036375	1036407	226	+	.	ID=PET489.P1_TE0669;Target=LTR6D_MD 326 358;Class=LTR/ERV1;PercDiv=12.1;PercDel=0.0;PercIns=0.0;
Scaffold3	RepeatMasker	Transposon	1047525	1047652	377	+	.	ID=PET489.P1_TE0670;Target=Copia-1_ST-LTR 2052 2179;Class=LTR/Copia;PercDiv=32.0;PercDel=0.0;PercIns=0.0;
Scaffold3	RepeatMasker	Transposon	1047826	1047902	312	+	.	ID=PET489.P1_TE0671;Target=Copia-1_ST-LTR 2500 2576;Class=LTR/Copia;PercDiv=21.3;PercDel=2.6;PercIns=2.6;
Scaffold3	RepeatMasker	Transposon	1047952	1048052	387	+	.	ID=PET489.P1_TE0672;Target=Copia-1_ST-LTR 2678 2772;Class=LTR/Copia;PercDiv=22.2;PercDel=0.0;PercIns=6.3;
Scaffold3	RepeatMasker	Transposon	1054351	1054404	229	-	.	ID=PET489.P1_TE0673;Target=Gypsy-138_SBi-I 5351 5402;Class=LTR/Gypsy;PercDiv=19.3;PercDel=0.0;PercIns=3.9;
Scaffold3	RepeatMasker	Transposon	1088972	1089082	617	+	.	ID=PET489.P1_TE0674;Target=Copia-52_ZM-I 2569 2679;Class=LTR/Copia;PercDiv=19.8;PercDel=0.0;PercIns=0.0;
Scaffold3	RepeatMasker	Transposon	1143957	1144031	226	-	.	ID=PET489.P1_TE0675;Target=Gypsy-57_MLP-I 6131 6207;Class=LTR/Gypsy;PercDiv=28.4;PercDel=4.0;PercIns=1.3;
Scaffold3	RepeatMasker	Transposon	1189966	1190004	225	-	.	ID=PET489.P1_TE0676;Target=Gypsy-35_ST-I 40 78;Class=LTR/Gypsy;PercDiv=20.5;PercDel=0.0;PercIns=0.0;
Scaffold3	RepeatMasker	Transposon	1225654	1225748	230	+	.	ID=PET489.P1_TE0677;Target=MtPH-A6-2-Ia 3260 3354;Class=DNA/PIF-Harbinger;PercDiv=31.9;PercDel=1.1;PercIns=1.1;
Scaffold3	RepeatMasker	Transposon	1277992	1278042	228	+	.	ID=PET489.P1_TE0678;Target=BEL-171_AA-I 622 671;Class=LTR/Pao;PercDiv=24.0;PercDel=0.0;PercIns=2.0;
Scaffold3	RepeatMasker	Transposon	1278660	1278896	1415	+	.	ID=PET489.P1_TE0679;Target=Gypsy-25_LBS-I 432 1667;Class=LTR/Gypsy;PercDiv=36.3;PercDel=3.9;PercIns=3.4;
Scaffold3	RepeatMasker	Transposon	1278897	1280339	2102	+	.	ID=PET489.P1_TE0680;Target=Gypsy-4_CPu-I 3307 4763;Class=LTR/Gypsy;PercDiv=36.1;PercDel=2.6;PercIns=1.6;
Scaffold3	RepeatMasker	Transposon	1280690	1281462	1005	+	.	ID=PET489.P1_TE0681;Target=Gypsy-25_LBS-I 5243 5861;Class=LTR/Gypsy;PercDiv=35.2;PercDel=2.4;PercIns=2.1;
Scaffold3	RepeatMasker	Transposon	1385975	1386100	225	-	.	ID=PET489.P1_TE0682;Target=MARY1_TM 7323 7442;Class=LTR/Gypsy;PercDiv=23.6;PercDel=0.8;PercIns=5.8;
Scaffold3	RepeatMasker	Transposon	1455485	1455513	226	+	.	ID=PET489.P1_TE0683;Target=HAT13_CB 520 548;Class=DNA/hAT;PercDiv=6.9;PercDel=0.0;PercIns=0.0;
Scaffold3	RepeatMasker	Transposon	1463566	1463651	253	+	.	ID=PET489.P1_TE0684;Target=Jockey-3_DGri 3310 3395;Class=LINE/Jockey;PercDiv=22.1;PercDel=0.0;PercIns=0.0;
Scaffold3	RepeatMasker	Transposon	1464931	1465068	276	+	.	ID=PET489.P1_TE0685;Target=Harbinger-2_Gav 1243 1369;Class=DNA/PIF-Harbinger;PercDiv=26.9;PercDel=2.2;PercIns=11.0;
Scaffold3	RepeatMasker	Transposon	1474762	1474817	245	+	.	ID=PET489.P1_TE0686;Target=BEL-12_CQ-I 1901 1957;Class=LTR/Pao;PercDiv=18.2;PercDel=3.6;PercIns=1.8;
Scaffold3	RepeatMasker	Transposon	1491801	1491987	361	+	.	ID=PET489.P1_TE0687;Target=Gypsy-8_CCO-I 1666 1852;Class=LTR/Gypsy;PercDiv=37.4;PercDel=0.0;PercIns=0.0;
Scaffold3	RepeatMasker	Transposon	1498983	1499008	230	+	.	ID=PET489.P1_TE0688;Target=CACTA_LP 3040 3124;Class=DNA/CMC-EnSpm;PercDiv=29.1;PercDel=1.2;PercIns=0.0;
Scaffold3	RepeatMasker	Transposon	1499009	1499066	303	+	.	ID=PET489.P1_TE0689;Target=hAT-12_VVi 1589 1646;Class=DNA/hAT-Tag1;PercDiv=15.5;PercDel=0.0;PercIns=0.0;
Scaffold3	RepeatMasker	Transposon	1511597	1511786	457	+	.	ID=PET489.P1_TE0690;Target=Copia-14_BG-I 67 214;Class=LTR/Copia;PercDiv=21.2;PercDel=1.1;PercIns=5.2;
Scaffold3	RepeatMasker	Transposon	1528368	1528459	243	+	.	ID=PET489.P1_TE0691;Target=MacERVK1-int 1746 1836;Class=LTR/ERVK;PercDiv=30.0;PercDel=1.1;PercIns=2.2;
Scaffold3	RepeatMasker	Transposon	1546118	1546255	231	-	.	ID=PET489.P1_TE0692;Target=MARY1_TM 7323 7456;Class=LTR/Gypsy;PercDiv=24.5;PercDel=2.2;PercIns=5.2;
Scaffold3	RepeatMasker	Transposon	1546946	1549839	7729	-	.	ID=PET489.P1_TE0693;Target=Gypsy-8_CCO-I 2866 5702;Class=LTR/Gypsy;PercDiv=30.5;PercDel=1.7;PercIns=1.7;
Scaffold3	RepeatMasker	Transposon	1550252	1550714	870	-	.	ID=PET489.P1_TE0694;Target=Gypsy-8_CCO-I 1543 2003;Class=LTR/Gypsy;PercDiv=35.9;PercDel=1.9;PercIns=2.4;
Scaffold3	RepeatMasker	Transposon	1563772	1563810	227	+	.	ID=PET489.P1_TE0695;Target=DIRS-37_XT 2824 2867;Class=LTR/DIRS;PercDiv=10.3;PercDel=12.8;PercIns=0.0;
Scaffold3	RepeatMasker	Transposon	1575941	1576015	265	+	.	ID=PET489.P1_TE0696;Target=Novosib-4_CR 3390 3461;Class=DNA/Novosib;PercDiv=26.4;PercDel=0.0;PercIns=4.2;
Scaffold3	RepeatMasker	Transposon	1576286	1576327	246	-	.	ID=PET489.P1_TE0697;Target=Copia-143_SB-I 5712 5754;Class=LTR/Copia;PercDiv=9.5;PercDel=2.4;PercIns=0.0;
Scaffold3	RepeatMasker	Transposon	1580245	1580340	246	-	.	ID=PET489.P1_TE0698;Target=Crack-12_AAe 5326 5421;Class=LINE/L2;PercDiv=34.0;PercDel=2.1;PercIns=2.1;
Scaffold3	RepeatMasker	Transposon	1613015	1613083	236	+	.	ID=PET489.P1_TE0699;Target=Gypsy-29_BD-I 1002 1071;Class=LTR/Gypsy;PercDiv=27.5;PercDel=1.4;PercIns=0.0;
Scaffold3	RepeatMasker	Transposon	1622160	1622371	237	-	.	ID=PET489.P1_TE0700;Target=Gypsy-8_CPu-I 5003 5217;Class=LTR/Gypsy;PercDiv=35.6;PercDel=4.7;PercIns=3.3;
Scaffold3	RepeatMasker	Transposon	1622850	1623127	419	-	.	ID=PET489.P1_TE0701;Target=Gypsy-8_CPu-I 4484 4966;Class=LTR/Gypsy;PercDiv=34.9;PercDel=3.4;PercIns=3.4;
Scaffold3	RepeatMasker	Transposon	1625856	1628957	2620	-	.	ID=PET489.P1_TE0702;Target=Gypsy-14_SCH-I 3307 6401;Class=LTR/Gypsy;PercDiv=36.3;PercDel=2.9;PercIns=2.9;
Scaffold3	RepeatMasker	Transposon	1629424	1629493	278	-	.	ID=PET489.P1_TE0703;Target=Gypsy-14_SCH-I 4253 4322;Class=LTR/Gypsy;PercDiv=28.6;PercDel=0.0;PercIns=0.0;
Scaffold3	RepeatMasker	Transposon	1632833	1635220	3834	-	.	ID=PET489.P1_TE0704;Target=Gypsy-5_CPu-I 2032 4379;Class=LTR/Gypsy;PercDiv=35.4;PercDel=1.9;PercIns=2.9;
Scaffold3	RepeatMasker	Transposon	1638346	1639621	919	+	.	ID=PET489.P1_TE0705;Target=Gypsy-8_CCO-I 707 2003;Class=LTR/Gypsy;PercDiv=36.8;PercDel=6.0;PercIns=4.2;
Scaffold3	RepeatMasker	Transposon	1639372	1639756	653	+	.	ID=PET489.P1_TE0706;Target=MARY1_TM 600 984;Class=LTR/Gypsy;PercDiv=36.7;PercDel=1.6;PercIns=1.6;
Scaffold3	RepeatMasker	Transposon	1639976	1642849	7516	+	.	ID=PET489.P1_TE0707;Target=Gypsy-8_CCO-I 2866 5702;Class=LTR/Gypsy;PercDiv=30.5;PercDel=2.3;PercIns=1.6;
Scaffold3	RepeatMasker	Transposon	1649163	1649288	225	+	.	ID=PET489.P1_TE0708;Target=MARY1_TM 7323 7442;Class=LTR/Gypsy;PercDiv=22.8;PercDel=0.8;PercIns=5.8;
Scaffold3	RepeatMasker	Transposon	1655085	1655168	232	+	.	ID=PET489.P1_TE0709;Target=EnSpm1_TM 545 658;Class=DNA/CMC-EnSpm;PercDiv=31.8;PercDel=5.4;PercIns=4.8;
Scaffold3	RepeatMasker	Transposon	1655169	1655223	253	-	.	ID=PET489.P1_TE0710;Target=Copia-2_Ano-I 275 329;Class=LTR/Copia;PercDiv=23.6;PercDel=0.0;PercIns=0.0;
Scaffold3	RepeatMasker	Transposon	1655224	1655289	232	+	.	ID=PET489.P1_TE0711;Target=EnSpm1_TM 659 750;Class=DNA/CMC-EnSpm;PercDiv=31.8;PercDel=5.4;PercIns=4.8;
Scaffold3	RepeatMasker	Transposon	1658400	1658492	279	-	.	ID=PET489.P1_TE0712;Target=CACTA-1_CapOwc 693 789;Class=DNA/CMC-EnSpm;PercDiv=23.1;PercDel=6.5;PercIns=2.1;
Scaffold3	RepeatMasker	Transposon	1669915	1669950	225	+	.	ID=PET489.P1_TE0713;Target=Hoana5 27 70;Class=DNA/hAT-Ac;PercDiv=5.6;PercDel=22.2;PercIns=0.0;
Scaffold3	RepeatMasker	Transposon	1690615	1690671	236	-	.	ID=PET489.P1_TE0714;Target=Gypsy-2_SCH-I 642 700;Class=LTR/Gypsy;PercDiv=21.1;PercDel=3.5;PercIns=0.0;
Scaffold3	RepeatMasker	Transposon	1728546	1728581	233	+	.	ID=PET489.P1_TE0715;Target=Gypsy-5_CP-LTR 1811 1846;Class=LTR/Gypsy;PercDiv=13.9;PercDel=0.0;PercIns=0.0;
Scaffold3	RepeatMasker	Transposon	1733688	1733734	240	-	.	ID=PET489.P1_TE0716;Target=Copia-12_PIT-I 1056 1102;Class=LTR/Copia;PercDiv=19.1;PercDel=0.0;PercIns=0.0;
Scaffold3	RepeatMasker	Transposon	1766141	1766215	229	+	.	ID=PET489.P1_TE0717;Target=CryptonS-4_PI 2099 2174;Class=DNA/Crypton;PercDiv=25.7;PercDel=2.7;PercIns=1.3;
Scaffold3	RepeatMasker	Transposon	1796731	1796780	228	-	.	ID=PET489.P1_TE0718;Target=Copia-105_SB-I 974 1022;Class=LTR/Copia;PercDiv=20.4;PercDel=0.0;PercIns=2.0;
Scaffold3	RepeatMasker	Transposon	1805670	1805787	243	-	.	ID=PET489.P1_TE0719;Target=Gypsy-15_LBS-I 1378 1489;Class=LTR/Gypsy;PercDiv=31.6;PercDel=0.8;PercIns=6.2;
Scaffold3	RepeatMasker	Transposon	1805690	1805800	235	+	.	ID=PET489.P1_TE0720;Target=Polinton-2A_NV 13683 13786;Class=DNA/Maverick;PercDiv=26.4;PercDel=0.9;PercIns=7.7;
Scaffold3	RepeatMasker	Transposon	1805739	1805801	277	+	.	ID=PET489.P1_TE0721;Target=ATCopia24I 2735 2797;Class=LTR/Copia;PercDiv=20.6;PercDel=0.0;PercIns=0.0;
Scaffold3	RepeatMasker	Transposon	1805762	1805823	240	+	.	ID=PET489.P1_TE0722;Target=Gypsy-74-I_ZM 9331 9395;Class=LTR/Gypsy;PercDiv=19.4;PercDel=4.8;PercIns=0.0;
Scaffold3	RepeatMasker	Transposon	1807008	1807046	228	+	.	ID=PET489.P1_TE0723;Target=Gypsy-80-I_ZM 5929 5968;Class=LTR/Gypsy;PercDiv=12.8;PercDel=2.6;PercIns=0.0;
Scaffold3	RepeatMasker	Transposon	1813740	1813801	229	-	.	ID=PET489.P1_TE0724;Target=Copia-64_MLP-I 3663 3732;Class=LTR/Copia;PercDiv=12.9;PercDel=12.9;PercIns=0.0;
Scaffold3	RepeatMasker	Transposon	1815688	1815764	240	+	.	ID=PET489.P1_TE0725;Target=LTR-1_Mad 1503 1579;Class=LTR/Gypsy;PercDiv=20.6;PercDel=5.2;PercIns=5.2;
Scaffold3	RepeatMasker	Transposon	1828416	1828465	225	-	.	ID=PET489.P1_TE0726;Target=BEL-11_CSa-I 299 349;Class=LTR/Pao;PercDiv=20.0;PercDel=2.0;PercIns=0.0;
Scaffold3	RepeatMasker	Transposon	1829430	1829480	229	-	.	ID=PET489.P1_TE0727;Target=Gypsy-66_SB-I 3447 3493;Class=LTR/Gypsy;PercDiv=12.8;PercDel=0.0;PercIns=8.5;
Scaffold3	RepeatMasker	Transposon	1832088	1832159	227	+	.	ID=PET489.P1_TE0728;Target=HAT-2N_Mad 183 250;Class=DNA/hAT-Tip100;PercDiv=25.1;PercDel=0.0;PercIns=5.9;
Scaffold3	RepeatMasker	Transposon	1839795	1839862	257	+	.	ID=PET489.P1_TE0729;Target=CR1-1_DPer 1097 1166;Class=LINE/CR1;PercDiv=25.0;PercDel=2.9;PercIns=0.0;
Scaffold3	RepeatMasker	Transposon	1850810	1850908	265	+	.	ID=PET489.P1_TE0730;Target=PCretro3_I-int 202 300;Class=LTR/Copia;PercDiv=35.4;PercDel=0.0;PercIns=0.0;
Scaffold3	RepeatMasker	Transposon	1852654	1852818	240	+	.	ID=PET489.P1_TE0731;Target=EnSpm-30_SBi 8505 8669;Class=DNA/CMC-EnSpm;PercDiv=41.2;PercDel=0.0;PercIns=0.0;
Scaffold3	RepeatMasker	Transposon	1852699	1852819	324	-	.	ID=PET489.P1_TE0732;Target=Harbinger-2_PTrit 1178 1298;Class=DNA/PIF-Harbinger;PercDiv=27.4;PercDel=3.3;PercIns=3.3;
Scaffold3	RepeatMasker	Transposon	1852901	1853251	406	-	.	ID=PET489.P1_TE0733;Target=Harbinger-10_PSt 1940 2175;Class=DNA/PIF-Harbinger;PercDiv=34.5;PercDel=4.8;PercIns=5.8;
Scaffold4	RepeatMasker	Transposon	9631	9672	228	+	.	ID=PET489.P1_TE0734;Target=LINE1-17_ZM 5373 5415;Class=LINE/L1;PercDiv=21.4;PercDel=2.4;PercIns=0.0;
Scaffold4	RepeatMasker	Transposon	18641	18691	228	+	.	ID=PET489.P1_TE0735;Target=Gypsy-2_PPc-I 4666 4716;Class=LTR/Gypsy;PercDiv=25.5;PercDel=0.0;PercIns=0.0;
Scaffold4	RepeatMasker	Transposon	25383	25441	249	+	.	ID=PET489.P1_TE0736;Target=LINE1-13_SBi 978 1034;Class=LINE/L1;PercDiv=22.8;PercDel=0.0;PercIns=3.5;
Scaffold4	RepeatMasker	Transposon	35724	35763	244	-	.	ID=PET489.P1_TE0737;Target=Gypsy-31_PIT-I 9480 9519;Class=LTR/Gypsy;PercDiv=17.5;PercDel=0.0;PercIns=0.0;
Scaffold4	RepeatMasker	Transposon	56082	56139	229	+	.	ID=PET489.P1_TE0738;Target=ATCopia11I 805 861;Class=LTR/Copia;PercDiv=24.6;PercDel=0.0;PercIns=1.8;
Scaffold4	RepeatMasker	Transposon	67430	67520	284	-	.	ID=PET489.P1_TE0739;Target=Nimb-2_DR 4470 4531;Class=LINE/I;PercDiv=27.5;PercDel=0.0;PercIns=0.3;
Scaffold4	RepeatMasker	Transposon	68590	68703	365	+	.	ID=PET489.P1_TE0740;Target=Gypsy-1_Trm-LTR 103 246;Class=LTR/Gypsy;PercDiv=26.2;PercDel=1.0;PercIns=1.0;
Scaffold4	RepeatMasker	Transposon	69816	70275	428	-	.	ID=PET489.P1_TE0741;Target=Tad1-1_PPl 3782 4243;Class=LINE/Tad1;PercDiv=41.1;PercDel=1.5;PercIns=1.1;
Scaffold4	RepeatMasker	Transposon	77557	77757	259	-	.	ID=PET489.P1_TE0742;Target=TAD1_NC 3272 3478;Class=LINE/Tad1;PercDiv=38.7;PercDel=4.0;PercIns=1.0;
Scaffold4	RepeatMasker	Transposon	78464	78841	461	-	.	ID=PET489.P1_TE0743;Target=Tad1-1_GLuc 2164 2541;Class=LINE/Tad1;PercDiv=34.5;PercDel=4.2;PercIns=4.2;
Scaffold4	RepeatMasker	Transposon	79124	79202	236	-	.	ID=PET489.P1_TE0744;Target=Tad1-5_BG 1635 1718;Class=LINE/Tad1;PercDiv=25.3;PercDel=6.3;PercIns=0.0;
Scaffold4	RepeatMasker	Transposon	81225	81290	242	+	.	ID=PET489.P1_TE0745;Target=ENSPM2_VV 12909 12974;Class=DNA/CMC-EnSpm;PercDiv=28.8;PercDel=0.0;PercIns=0.0;
Scaffold4	RepeatMasker	Transposon	102333	102413	234	-	.	ID=PET489.P1_TE0746;Target=Gypsy-185_ZM-I 2444 2525;Class=LTR/Gypsy;PercDiv=31.2;PercDel=2.5;PercIns=1.2;
Scaffold4	RepeatMasker	Transposon	109163	109197	236	+	.	ID=PET489.P1_TE0747;Target=Sushi_LTR 223 257;Class=LTR/Gypsy;PercDiv=8.6;PercDel=0.0;PercIns=0.0;
Scaffold4	RepeatMasker	Transposon	112841	113016	232	-	.	ID=PET489.P1_TE0748;Target=RTAg4 2208 2389;Class=LINE/R1;PercDiv=26.3;PercDel=10.8;PercIns=7.1;
Scaffold4	RepeatMasker	Transposon	113361	113393	233	+	.	ID=PET489.P1_TE0749;Target=EAVHP_I-int 1205 1237;Class=LTR/ERVK;PercDiv=15.2;PercDel=0.0;PercIns=0.0;
Scaffold4	RepeatMasker	Transposon	172338	172387	229	-	.	ID=PET489.P1_TE0750;Target=Gypsy-18_SB-I 5267 5316;Class=LTR/Gypsy;PercDiv=24.0;PercDel=0.0;PercIns=0.0;
Scaffold4	RepeatMasker	Transposon	178971	179017	235	-	.	ID=PET489.P1_TE0751;Target=SZ-54A_I-int 3089 3134;Class=LTR/Gypsy;PercDiv=21.8;PercDel=0.0;PercIns=2.2;
Scaffold4	RepeatMasker	Transposon	186775	186834	246	+	.	ID=PET489.P1_TE0752;Target=Gypsy-30_ADe-I 2711 2768;Class=LTR/Gypsy;PercDiv=19.0;PercDel=0.0;PercIns=3.5;
Scaffold4	RepeatMasker	Transposon	208519	208821	477	-	.	ID=PET489.P1_TE0753;Target=Copia-1_PPM-I 3340 3721;Class=LTR/Copia;PercDiv=32.9;PercDel=2.5;PercIns=3.0;
Scaffold4	RepeatMasker	Transposon	209462	210245	1524	-	.	ID=PET489.P1_TE0754;Target=Copia-1_PPM-I 1567 2358;Class=LTR/Copia;PercDiv=35.1;PercDel=2.3;PercIns=1.3;
Scaffold4	RepeatMasker	Transposon	211011	211275	466	-	.	ID=PET489.P1_TE0755;Target=Copia-1_PPM-I 1098 1352;Class=LTR/Copia;PercDiv=32.6;PercDel=0.3;PercIns=0.3;
Scaffold4	RepeatMasker	Transposon	211413	211526	229	-	.	ID=PET489.P1_TE0756;Target=ERV1-2_Crp-I 1831 1935;Class=LTR/ERV1;PercDiv=30.7;PercDel=0.0;PercIns=8.6;
Scaffold4	RepeatMasker	Transposon	232316	232380	227	-	.	ID=PET489.P1_TE0757;Target=RTE1_ZM 243 307;Class=LINE/RTE-BovB;PercDiv=29.2;PercDel=0.0;PercIns=0.0;
Scaffold4	RepeatMasker	Transposon	256753	256866	330	-	.	ID=PET489.P1_TE0758;Target=Copia-1_PPM-I 375 488;Class=LTR/Copia;PercDiv=27.7;PercDel=1.8;PercIns=1.8;
Scaffold4	RepeatMasker	Transposon	265224	265527	257	+	.	ID=PET489.P1_TE0759;Target=Gypsy-27_LBS-I 985 1281;Class=LTR/Gypsy;PercDiv=35.8;PercDel=3.0;PercIns=5.4;
Scaffold4	RepeatMasker	Transposon	266107	267793	3729	+	.	ID=PET489.P1_TE0760;Target=Gypsy-18_LBS-I 4859 6542;Class=LTR/Gypsy;PercDiv=31.9;PercDel=2.4;PercIns=2.5;
Scaffold4	RepeatMasker	Transposon	268257	269646	1999	+	.	ID=PET489.P1_TE0761;Target=Gypsy-27_LBS-I 3981 5370;Class=LTR/Gypsy;PercDiv=35.7;PercDel=2.8;PercIns=2.8;
Scaffold4	RepeatMasker	Transposon	272526	273004	320	-	.	ID=PET489.P1_TE0762;Target=Gypsy-8_CPu-I 4574 5199;Class=LTR/Gypsy;PercDiv=37.4;PercDel=4.4;PercIns=2.5;
Scaffold4	RepeatMasker	Transposon	275797	276133	823	+	.	ID=PET489.P1_TE0763;Target=Gypsy-8_CCO-I 1666 2002;Class=LTR/Gypsy;PercDiv=34.5;PercDel=1.2;PercIns=1.2;
Scaffold4	RepeatMasker	Transposon	276484	278605	5889	+	.	ID=PET489.P1_TE0764;Target=Gypsy-8_CCO-I 2866 4987;Class=LTR/Gypsy;PercDiv=29.8;PercDel=1.9;PercIns=1.9;
Scaffold4	RepeatMasker	Transposon	278598	279350	1728	+	.	ID=PET489.P1_TE0765;Target=Gypsy-8_CCO-I 4940 5699;Class=LTR/Gypsy;PercDiv=32.6;PercDel=2.8;PercIns=1.8;
Scaffold4	RepeatMasker	Transposon	280163	280286	242	+	.	ID=PET489.P1_TE0766;Target=Gypsy-8_CCO-LTR 303 436;Class=LTR/Gypsy;PercDiv=22.1;PercDel=13.7;PercIns=5.2;
Scaffold4	RepeatMasker	Transposon	296629	296790	282	+	.	ID=PET489.P1_TE0767;Target=Gypsy-14_SCH-I 4253 4322;Class=LTR/Gypsy;PercDiv=33.1;PercDel=0.8;PercIns=0.0;
Scaffold4	RepeatMasker	Transposon	298058	298491	982	+	.	ID=PET489.P1_TE0768;Target=Gypsy-14_SCH-I 5645 6078;Class=LTR/Gypsy;PercDiv=33.2;PercDel=2.3;PercIns=2.3;
Scaffold4	RepeatMasker	Transposon	298836	299013	230	-	.	ID=PET489.P1_TE0769;Target=Mariner-6_MLP 1306 1489;Class=DNA/TcMar-Pogo;PercDiv=33.5;PercDel=6.2;PercIns=2.7;
Scaffold4	RepeatMasker	Transposon	300117	300264	241	+	.	ID=PET489.P1_TE0770;Target=Mariner-N2B_PSt 729 883;Class=DNA/TcMar;PercDiv=28.6;PercDel=8.1;PercIns=3.2;
Scaffold4	RepeatMasker	Transposon	306243	306762	1044	-	.	ID=PET489.P1_TE0771;Target=Gypsy-14_SCH-I 6495 7015;Class=LTR/Gypsy;PercDiv=36.1;PercDel=1.1;PercIns=1.0;
Scaffold4	RepeatMasker	Transposon	308034	308105	271	-	.	ID=PET489.P1_TE0772;Target=Gypsy-75_MLP-I 1970 2041;Class=LTR/Gypsy;PercDiv=20.0;PercDel=2.8;PercIns=2.8;
Scaffold4	RepeatMasker	Transposon	312074	312127	229	+	.	ID=PET489.P1_TE0773;Target=Copia-40_BG-I 2642 2699;Class=LTR/Copia;PercDiv=16.7;PercDel=7.4;PercIns=0.0;
Scaffold4	RepeatMasker	Transposon	315891	315935	229	+	.	ID=PET489.P1_TE0774;Target=Copia-44_PIT-I 519 562;Class=LTR/Copia;PercDiv=15.9;PercDel=0.0;PercIns=2.3;
Scaffold4	RepeatMasker	Transposon	396905	397002	225	-	.	ID=PET489.P1_TE0775;Target=L1-5_GM 2301 2388;Class=LINE/L1;PercDiv=19.2;PercDel=3.1;PercIns=14.8;
Scaffold4	RepeatMasker	Transposon	403012	403171	265	+	.	ID=PET489.P1_TE0776;Target=Gypsy-10_PSH-I 4216 4283;Class=LTR/Gypsy;PercDiv=32.8;PercDel=0.2;PercIns=0.9;
Scaffold4	RepeatMasker	Transposon	403546	403858	477	+	.	ID=PET489.P1_TE0777;Target=Gypsy-14_SCH-I 4749 4978;Class=LTR/Gypsy;PercDiv=33.2;PercDel=3.8;PercIns=3.8;
Scaffold4	RepeatMasker	Transposon	406850	406968	233	+	.	ID=PET489.P1_TE0778;Target=Jockey-1_DYa 1452 1545;Class=LINE/Jockey;PercDiv=30.6;PercDel=0.0;PercIns=6.1;
Scaffold4	RepeatMasker	Transposon	407531	407575	227	+	.	ID=PET489.P1_TE0779;Target=Tad1-5_BG 1667 1711;Class=LINE/Tad1;PercDiv=22.2;PercDel=0.0;PercIns=0.0;
Scaffold4	RepeatMasker	Transposon	407865	408242	358	+	.	ID=PET489.P1_TE0780;Target=Tad1-1_GLuc 2164 2541;Class=LINE/Tad1;PercDiv=33.6;PercDel=5.6;PercIns=5.6;
Scaffold4	RepeatMasker	Transposon	408512	409619	905	+	.	ID=PET489.P1_TE0781;Target=Tad1-1_PPl 3128 4238;Class=LINE/Tad1;PercDiv=36.4;PercDel=5.0;PercIns=4.7;
Scaffold4	RepeatMasker	Transposon	410726	410811	268	+	.	ID=PET489.P1_TE0782;Target=Ingi-4_AC 4093 4178;Class=LINE/Jockey;PercDiv=30.2;PercDel=0.0;PercIns=0.0;
Scaffold4	RepeatMasker	Transposon	411909	414345	1603	+	.	ID=PET489.P1_TE0783;Target=Gypsy-7_PSH-I 3978 6402;Class=LTR/Gypsy;PercDiv=38.3;PercDel=3.3;PercIns=3.8;
Scaffold4	RepeatMasker	Transposon	413066	414346	2027	+	.	ID=PET489.P1_TE0784;Target=Gypsy-14_SCH-I 6503 7783;Class=LTR/Gypsy;PercDiv=36.5;PercDel=2.2;PercIns=2.2;
Scaffold4	RepeatMasker	Transposon	414886	414934	237	+	.	ID=PET489.P1_TE0785;Target=Gypsy-7_PSH-I 7480 7529;Class=LTR/Gypsy;PercDiv=18.4;PercDel=2.0;PercIns=0.0;
Scaffold4	RepeatMasker	Transposon	429328	430264	2057	-	.	ID=PET489.P1_TE0786;Target=Gypsy-8_CCO-I 4822 5702;Class=LTR/Gypsy;PercDiv=31.3;PercDel=2.5;PercIns=2.4;
Scaffold4	RepeatMasker	Transposon	443841	443904	231	-	.	ID=PET489.P1_TE0787;Target=DIRS-1_MLP-I 6903 6968;Class=LTR/Copia;PercDiv=14.5;PercDel=6.2;PercIns=3.0;
Scaffold4	RepeatMasker	Transposon	443861	443907	266	-	.	ID=PET489.P1_TE0788;Target=hAT-2_HM 315 362;Class=DNA/hAT-Tag1;PercDiv=12.8;PercDel=2.1;PercIns=0.0;
Scaffold4	RepeatMasker	Transposon	443872	443914	248	-	.	ID=PET489.P1_TE0789;Target=CACTA_LP 3071 3113;Class=DNA/CMC-EnSpm;PercDiv=18.6;PercDel=0.0;PercIns=0.0;
Scaffold4	RepeatMasker	Transposon	457069	457119	261	-	.	ID=PET489.P1_TE0790;Target=Gypsy-129_SBi-I 774 824;Class=LTR/Gypsy;PercDiv=14.4;PercDel=0.0;PercIns=0.0;
Scaffold4	RepeatMasker	Transposon	477852	479149	1851	+	.	ID=PET489.P1_TE0791;Target=Gypsy-8_CPu-I 2080 3387;Class=LTR/Gypsy;PercDiv=34.1;PercDel=2.2;PercIns=2.2;
Scaffold4	RepeatMasker	Transposon	479358	479761	717	+	.	ID=PET489.P1_TE0792;Target=Gypsy-8_CPu-I 4001 4404;Class=LTR/Gypsy;PercDiv=32.8;PercDel=3.5;PercIns=3.5;
Scaffold4	RepeatMasker	Transposon	480071	480282	455	+	.	ID=PET489.P1_TE0793;Target=Gypsy-8_CPu-I 4574 4853;Class=LTR/Gypsy;PercDiv=30.0;PercDel=2.2;PercIns=1.3;
Scaffold4	RepeatMasker	Transposon	481812	483084	1980	-	.	ID=PET489.P1_TE0794;Target=Gypsy-14_SCH-I 6503 7783;Class=LTR/Gypsy;PercDiv=35.1;PercDel=3.2;PercIns=2.6;
Scaffold4	RepeatMasker	Transposon	483485	484828	2545	-	.	ID=PET489.P1_TE0795;Target=Gypsy-14_SCH-I 4749 6093;Class=LTR/Gypsy;PercDiv=32.6;PercDel=2.6;PercIns=2.5;
Scaffold4	RepeatMasker	Transposon	484798	484918	258	-	.	ID=PET489.P1_TE0796;Target=Gypsy-25_ADe-I 5391 5514;Class=LTR/Gypsy;PercDiv=25.4;PercDel=8.3;PercIns=5.7;
Scaffold4	RepeatMasker	Transposon	485286	485447	291	-	.	ID=PET489.P1_TE0797;Target=Gypsy-14_SCH-I 4253 4322;Class=LTR/Gypsy;PercDiv=32.4;PercDel=0.0;PercIns=0.0;
Scaffold4	RepeatMasker	Transposon	521474	521519	252	+	.	ID=PET489.P1_TE0798;Target=Gypsy-4-I_CR 4542 4587;Class=LTR/Gypsy;PercDiv=17.4;PercDel=0.0;PercIns=0.0;
Scaffold4	RepeatMasker	Transposon	540522	540585	226	+	.	ID=PET489.P1_TE0799;Target=Gypsy-74-I_ZM 9303 9367;Class=LTR/Gypsy;PercDiv=22.2;PercDel=3.1;PercIns=1.5;
Scaffold4	RepeatMasker	Transposon	540581	540645	229	+	.	ID=PET489.P1_TE0800;Target=Mariner13_CB 1097 1164;Class=DNA/TcMar-Tc1;PercDiv=22.2;PercDel=7.7;PercIns=2.9;
Scaffold4	RepeatMasker	Transposon	592448	592508	249	-	.	ID=PET489.P1_TE0801;Target=SFV1-5_Crp-I 6609 6671;Class=LTR/ERV4;PercDiv=21.3;PercDel=3.3;PercIns=0.0;
Scaffold4	RepeatMasker	Transposon	623294	623344	227	-	.	ID=PET489.P1_TE0802;Target=MuDR-14_SBi 2840 2889;Class=DNA/MULE-MuDR;PercDiv=20.0;PercDel=0.0;PercIns=2.0;
Scaffold4	RepeatMasker	Transposon	672490	672569	236	+	.	ID=PET489.P1_TE0803;Target=Harbinger-4C_PSt 672 749;Class=DNA/PIF-Harbinger;PercDiv=25.0;PercDel=2.5;PercIns=5.1;
Scaffold4	RepeatMasker	Transposon	685413	685495	291	+	.	ID=PET489.P1_TE0804;Target=Gypsy61-I_AG 4200 4276;Class=LTR/Gypsy;PercDiv=15.7;PercDel=0.0;PercIns=7.8;
Scaffold4	RepeatMasker	Transposon	685448	685505	250	-	.	ID=PET489.P1_TE0805;Target=hAT6-2_SP 470 532;Class=DNA/hAT-Blackjack;PercDiv=13.8;PercDel=8.6;PercIns=0.0;
Scaffold4	RepeatMasker	Transposon	702432	702570	233	+	.	ID=PET489.P1_TE0806;Target=MARY1_TM 7323 7466;Class=LTR/Gypsy;PercDiv=21.5;PercDel=10.1;PercIns=6.2;
Scaffold4	RepeatMasker	Transposon	705698	705760	228	-	.	ID=PET489.P1_TE0807;Target=Mariner-2_PTrit 2293 2352;Class=DNA/TcMar-Ant1;PercDiv=25.1;PercDel=0.0;PercIns=5.0;
Scaffold4	RepeatMasker	Transposon	746929	746975	232	-	.	ID=PET489.P1_TE0808;Target=Helitron-3_ZM 29673 29720;Class=RC/Helitron;PercDiv=14.9;PercDel=2.1;PercIns=0.0;
Scaffold4	RepeatMasker	Transposon	754910	754984	247	-	.	ID=PET489.P1_TE0809;Target=Gypsy-29_DWil-I 180 254;Class=LTR/Gypsy;PercDiv=32.0;PercDel=0.0;PercIns=0.0;
Scaffold4	RepeatMasker	Transposon	794233	794299	234	-	.	ID=PET489.P1_TE0810;Target=Gypsy-9_SCH-I 2307 2375;Class=LTR/Gypsy;PercDiv=16.9;PercDel=6.0;PercIns=2.9;
Scaffold4	RepeatMasker	Transposon	831635	832596	2270	-	.	ID=PET489.P1_TE0811;Target=Gypsy-8_CCO-I 4606 5702;Class=LTR/Gypsy;PercDiv=30.2;PercDel=2.3;PercIns=2.3;
Scaffold4	RepeatMasker	Transposon	834434	834641	528	-	.	ID=PET489.P1_TE0812;Target=Gypsy-17_ADe-I 2220 2442;Class=LTR/Gypsy;PercDiv=30.0;PercDel=2.8;PercIns=1.5;
Scaffold4	RepeatMasker	Transposon	835795	836359	510	-	.	ID=PET489.P1_TE0813;Target=Gypsy-17_ADe-I 678 1260;Class=LTR/Gypsy;PercDiv=33.2;PercDel=8.0;PercIns=4.6;
Scaffold4	RepeatMasker	Transposon	838809	838909	265	+	.	ID=PET489.P1_TE0814;Target=Gypsy-17_ADe-I 1913 2013;Class=LTR/Gypsy;PercDiv=29.0;PercDel=1.0;PercIns=1.0;
Scaffold4	RepeatMasker	Transposon	839318	842233	2903	+	.	ID=PET489.P1_TE0815;Target=Gypsy-17_ADe-I 2246 5489;Class=LTR/Gypsy;PercDiv=36.7;PercDel=3.5;PercIns=3.1;
Scaffold4	RepeatMasker	Transposon	869159	869215	232	-	.	ID=PET489.P1_TE0816;Target=TCN4-I 3258 3314;Class=LTR/Gypsy;PercDiv=21.4;PercDel=1.8;PercIns=1.8;
Scaffold4	RepeatMasker	Transposon	876429	876559	231	-	.	ID=PET489.P1_TE0817;Target=MuDR-9_SBi 7803 7934;Class=DNA/MULE-MuDR;PercDiv=23.7;PercDel=10.7;PercIns=9.8;
Scaffold4	RepeatMasker	Transposon	880185	880253	229	-	.	ID=PET489.P1_TE0818;Target=Gypsy-19_GA-I 4961 5039;Class=LTR/Gypsy;PercDiv=17.6;PercDel=15.9;PercIns=1.3;
Scaffold4	RepeatMasker	Transposon	881797	881833	235	-	.	ID=PET489.P1_TE0819;Target=Gypsy-19_GA-I 3992 4028;Class=LTR/Gypsy;PercDiv=16.2;PercDel=0.0;PercIns=0.0;
Scaffold4	RepeatMasker	Transposon	889692	889801	226	-	.	ID=PET489.P1_TE0820;Target=BEL-4_Ano-I 1451 1560;Class=LTR/Pao;PercDiv=35.5;PercDel=0.0;PercIns=0.0;
Scaffold4	RepeatMasker	Transposon	890841	890953	257	-	.	ID=PET489.P1_TE0821;Target=MarCry-1_FO 830 936;Class=DNA/TcMar-Fot1;PercDiv=27.3;PercDel=3.5;PercIns=9.3;
Scaffold4	RepeatMasker	Transposon	959453	959505	249	-	.	ID=PET489.P1_TE0822;Target=Gypsy-1_LBS-I 5782 5835;Class=LTR/Gypsy;PercDiv=18.9;PercDel=1.9;PercIns=0.0;
Scaffold4	RepeatMasker	Transposon	1040819	1040899	234	-	.	ID=PET489.P1_TE0823;Target=SZ-63_LTR 285 361;Class=LTR/Gypsy;PercDiv=24.7;PercDel=0.0;PercIns=5.2;
Scaffold4	RepeatMasker	Transposon	1054497	1054611	240	+	.	ID=PET489.P1_TE0824;Target=Gypsy36-I_DR 2952 3059;Class=LTR/Gypsy;PercDiv=22.7;PercDel=5.2;PercIns=12.0;
Scaffold4	RepeatMasker	Transposon	1068216	1068887	1557	-	.	ID=PET489.P1_TE0825;Target=Gypsy-8_CCO-I 3346 4665;Class=LTR/Gypsy;PercDiv=31.8;PercDel=1.6;PercIns=2.1;
Scaffold4	RepeatMasker	Transposon	1069541	1071405	1905	-	.	ID=PET489.P1_TE0826;Target=Gypsy-5_CPu-I 2978 4857;Class=LTR/Gypsy;PercDiv=37.2;PercDel=3.6;PercIns=2.8;
Scaffold4	RepeatMasker	Transposon	1077708	1078608	1616	+	.	ID=PET489.P1_TE0827;Target=Gypsy-8_CPu-I 2107 2951;Class=LTR/Gypsy;PercDiv=33.7;PercDel=3.0;PercIns=1.1;
Scaffold4	RepeatMasker	Transposon	1095795	1095880	230	-	.	ID=PET489.P1_TE0828;Target=Copia-45_BG-I 3341 3426;Class=LTR/Copia;PercDiv=30.6;PercDel=1.2;PercIns=1.2;
Scaffold4	RepeatMasker	Transposon	1108554	1108593	230	-	.	ID=PET489.P1_TE0829;Target=Gypsy-74_SB-I 701 739;Class=LTR/Gypsy;PercDiv=15.4;PercDel=0.0;PercIns=2.6;
Scaffold4	RepeatMasker	Transposon	1122678	1122757	245	+	.	ID=PET489.P1_TE0830;Target=BEL1-I_SM 811 890;Class=LTR/Pao;PercDiv=32.5;PercDel=0.0;PercIns=0.0;
Scaffold4	RepeatMasker	Transposon	1125165	1125228	228	+	.	ID=PET489.P1_TE0831;Target=Gypsy-16_DPu-I 6922 6983;Class=LTR/Gypsy;PercDiv=23.0;PercDel=1.6;PercIns=4.8;
Scaffold4	RepeatMasker	Transposon	1151604	1151649	228	-	.	ID=PET489.P1_TE0832;Target=Helitron-5_PSt 1561 1607;Class=RC/Helitron;PercDiv=23.9;PercDel=2.2;PercIns=0.0;
Scaffold4	RepeatMasker	Transposon	1155407	1155461	232	+	.	ID=PET489.P1_TE0833;Target=Gypsy-255_AA-I 1233 1283;Class=LTR/Gypsy;PercDiv=15.8;PercDel=0.0;PercIns=7.8;
Scaffold4	RepeatMasker	Transposon	1173176	1173259	246	-	.	ID=PET489.P1_TE0834;Target=Gypsy-4_CCO-I 5574 5657;Class=LTR/Gypsy;PercDiv=30.9;PercDel=0.0;PercIns=0.0;
Scaffold4	RepeatMasker	Transposon	1180502	1180713	357	+	.	ID=PET489.P1_TE0835;Target=Copia-3_ADe-I 9771 9982;Class=LTR/Copia;PercDiv=35.9;PercDel=2.8;PercIns=2.8;
Scaffold4	RepeatMasker	Transposon	1183764	1183842	243	+	.	ID=PET489.P1_TE0836;Target=BEL-104_AA-I 2658 2734;Class=LTR/Pao;PercDiv=31.2;PercDel=0.0;PercIns=2.6;
Scaffold4	RepeatMasker	Transposon	1202679	1202952	495	+	.	ID=PET489.P1_TE0837;Target=MuDR-2_PTc 4543 4808;Class=DNA/MULE-MuDR;PercDiv=35.5;PercDel=0.4;PercIns=3.4;
Scaffold4	RepeatMasker	Transposon	1203108	1203173	230	-	.	ID=PET489.P1_TE0838;Target=Gypsy-2_AM-I 3069 3139;Class=LTR/Gypsy;PercDiv=21.5;PercDel=9.1;PercIns=1.4;
Scaffold4	RepeatMasker	Transposon	1249069	1249125	233	+	.	ID=PET489.P1_TE0839;Target=Copia29-ZM_I-int 453 512;Class=LTR/Copia;PercDiv=18.1;PercDel=8.8;PercIns=3.3;
Scaffold4	RepeatMasker	Transposon	1264299	1264346	251	-	.	ID=PET489.P1_TE0840;Target=Gypsy57-ZM_LTR 1208 1253;Class=LTR/Gypsy;PercDiv=15.2;PercDel=0.0;PercIns=4.3;
Scaffold4	RepeatMasker	Transposon	1268480	1268565	277	-	.	ID=PET489.P1_TE0841;Target=Ingi-4_AC 4093 4178;Class=LINE/Jockey;PercDiv=25.9;PercDel=1.2;PercIns=1.2;
Scaffold4	RepeatMasker	Transposon	1278172	1278239	236	+	.	ID=PET489.P1_TE0842;Target=Gypsy-7_DBp-I 3998 4069;Class=LTR/Gypsy;PercDiv=22.4;PercDel=7.3;PercIns=1.4;
Scaffold4	RepeatMasker	Transposon	1293393	1293430	230	-	.	ID=PET489.P1_TE0843;Target=Gypsy15-ZM_I-int 805 842;Class=LTR/Gypsy;PercDiv=15.8;PercDel=0.0;PercIns=0.0;
Scaffold4	RepeatMasker	Transposon	1315101	1315182	299	-	.	ID=PET489.P1_TE0844;Target=Gypsy-75_MLP-I 2078 2159;Class=LTR/Gypsy;PercDiv=25.6;PercDel=0.0;PercIns=0.0;
Scaffold4	RepeatMasker	Transposon	1323475	1323543	234	-	.	ID=PET489.P1_TE0845;Target=EnSpm-10_OS 1278 1352;Class=DNA/CMC-EnSpm;PercDiv=20.9;PercDel=11.6;PercIns=2.7;
Scaffold4	RepeatMasker	Transposon	1333529	1333586	238	+	.	ID=PET489.P1_TE0846;Target=Gypsy-85_AA-I 1586 1646;Class=LTR/Gypsy;PercDiv=17.2;PercDel=5.2;PercIns=0.0;
Scaffold4	RepeatMasker	Transposon	1352284	1352366	229	+	.	ID=PET489.P1_TE0847;Target=Gypsy-37_DPu-I 2208 2295;Class=LTR/Gypsy;PercDiv=28.9;PercDel=6.0;PercIns=0.0;
Scaffold4	RepeatMasker	Transposon	1361589	1361626	235	+	.	ID=PET489.P1_TE0848;Target=Gypsy-174_ZM-I 3654 3691;Class=LTR/Gypsy;PercDiv=15.8;PercDel=0.0;PercIns=0.0;
Scaffold4	RepeatMasker	Transposon	1363437	1363510	408	-	.	ID=PET489.P1_TE0849;Target=MamSINE1 7 80;Class=SINE/tRNA-RTE;PercDiv=20.3;PercDel=0.0;PercIns=0.0;
Scaffold4	RepeatMasker	Transposon	1378236	1378276	225	+	.	ID=PET489.P1_TE0850;Target=DIRS-24_NV 2857 2897;Class=LTR/Ngaro;PercDiv=21.9;PercDel=0.0;PercIns=0.0;
Scaffold4	RepeatMasker	Transposon	1378461	1378586	290	+	.	ID=PET489.P1_TE0851;Target=DIRS-22_NV 2855 2980;Class=LTR/Ngaro;PercDiv=32.0;PercDel=0.8;PercIns=0.8;
Scaffold4	RepeatMasker	Transposon	1400420	1400483	234	+	.	ID=PET489.P1_TE0852;Target=Copia-4_Ano-I 600 661;Class=LTR/Copia;PercDiv=23.0;PercDel=1.6;PercIns=4.8;
Scaffold4	RepeatMasker	Transposon	1448526	1448599	235	-	.	ID=PET489.P1_TE0853;Target=ERV-3_AMi-I 5851 5927;Class=LTR/ERV1;PercDiv=23.6;PercDel=6.8;PercIns=2.6;
Scaffold4	RepeatMasker	Transposon	1465772	1468601	2138	-	.	ID=PET489.P1_TE0854;Target=Gypsy-8_CPu-I 2020 5196;Class=LTR/Gypsy;PercDiv=37.0;PercDel=2.7;PercIns=2.5;
Scaffold4	RepeatMasker	Transposon	1471694	1471770	228	-	.	ID=PET489.P1_TE0855;Target=Retrofit7_I-int 267 343;Class=LTR/Copia;PercDiv=23.0;PercDel=3.9;PercIns=3.9;
Scaffold4	RepeatMasker	Transposon	1472468	1472897	565	+	.	ID=PET489.P1_TE0856;Target=MARY1_TM 601 1016;Class=LTR/Gypsy;PercDiv=36.5;PercDel=1.6;PercIns=5.0;
Scaffold4	RepeatMasker	Transposon	1473076	1475621	5664	+	.	ID=PET489.P1_TE0857;Target=Gypsy-8_CCO-I 2866 5430;Class=LTR/Gypsy;PercDiv=34.4;PercDel=1.9;PercIns=1.2;
Scaffold4	RepeatMasker	Transposon	1478618	1479306	678	+	.	ID=PET489.P1_TE0858;Target=Gypsy-8_CPu-I 3153 3745;Class=LTR/Gypsy;PercDiv=37.2;PercDel=5.0;PercIns=2.0;
Scaffold4	RepeatMasker	Transposon	1479954	1481021	1192	+	.	ID=PET489.P1_TE0859;Target=Gypsy-8_CPu-I 3768 5036;Class=LTR/Gypsy;PercDiv=38.8;PercDel=1.9;PercIns=1.4;
Scaffold4	RepeatMasker	Transposon	1481762	1481804	235	+	.	ID=PET489.P1_TE0860;Target=BEL-70_AA-LTR 164 205;Class=LTR/Pao;PercDiv=9.8;PercDel=2.3;PercIns=4.8;
Scaffold4	RepeatMasker	Transposon	1483907	1483953	225	+	.	ID=PET489.P1_TE0861;Target=EWAY1_TM-int 1035 1081;Class=LTR/LTR;PercDiv=23.4;PercDel=0.0;PercIns=0.0;
Scaffold4	RepeatMasker	Transposon	1489643	1489739	326	+	.	ID=PET489.P1_TE0862;Target=MARY1_TM 4231 4339;Class=LTR/Gypsy;PercDiv=20.6;PercDel=12.4;PercIns=0.0;
Scaffold4	RepeatMasker	Transposon	1496019	1499104	4307	-	.	ID=PET489.P1_TE0863;Target=Gypsy-14_SCH-I 4616 7704;Class=LTR/Gypsy;PercDiv=35.2;PercDel=3.1;PercIns=3.0;
Scaffold4	RepeatMasker	Transposon	1548620	1548659	242	-	.	ID=PET489.P1_TE0864;Target=DNA3-11_Mad 438 536;Class=DNA/PIF-Harbinger;PercDiv=30.9;PercDel=2.0;PercIns=1.0;
Scaffold4	RepeatMasker	Transposon	1548660	1548717	254	-	.	ID=PET489.P1_TE0865;Target=Gypsy37-I_AG 442 499;Class=LTR/Gypsy;PercDiv=20.7;PercDel=0.0;PercIns=0.0;
Scaffold5	RepeatMasker	Transposon	1	588	1872	+	.	ID=PET489.P1_TE0866;Target=Gypsy-17_ADe-I 3214 3684;Class=LTR/Gypsy;PercDiv=27.4;PercDel=0.7;PercIns=0.7;
Scaffold5	RepeatMasker	Transposon	1581	1992	519	+	.	ID=PET489.P1_TE0867;Target=Gypsy-17_ADe-I 5294 5669;Class=LTR/Gypsy;PercDiv=33.6;PercDel=6.4;PercIns=4.2;
Scaffold5	RepeatMasker	Transposon	6797	6919	232	+	.	ID=PET489.P1_TE0868;Target=Gypsy-8_CCO-LTR 304 436;Class=LTR/Gypsy;PercDiv=22.3;PercDel=13.8;PercIns=5.3;
Scaffold5	RepeatMasker	Transposon	8378	8581	434	-	.	ID=PET489.P1_TE0869;Target=Gypsy-17_ADe-I 6031 6198;Class=LTR/Gypsy;PercDiv=31.8;PercDel=1.7;PercIns=1.7;
Scaffold5	RepeatMasker	Transposon	8621	8775	241	-	.	ID=PET489.P1_TE0870;Target=Gypsy-17_ADe-I 4708 4874;Class=LTR/Gypsy;PercDiv=32.5;PercDel=8.4;PercIns=0.6;
Scaffold5	RepeatMasker	Transposon	8848	9254	604	-	.	ID=PET489.P1_TE0871;Target=Gypsy-17_ADe-I 4260 4665;Class=LTR/Gypsy;PercDiv=33.1;PercDel=2.0;PercIns=1.9;
Scaffold5	RepeatMasker	Transposon	9789	10211	1117	-	.	ID=PET489.P1_TE0872;Target=Gypsy-17_ADe-I 3296 3724;Class=LTR/Gypsy;PercDiv=29.5;PercDel=3.8;PercIns=2.3;
Scaffold5	RepeatMasker	Transposon	11418	11518	262	-	.	ID=PET489.P1_TE0873;Target=Gypsy-50_BG-I 1913 2013;Class=LTR/Gypsy;PercDiv=29.0;PercDel=1.0;PercIns=1.0;
Scaffold5	RepeatMasker	Transposon	16333	19203	6794	-	.	ID=PET489.P1_TE0874;Target=Gypsy-8_CCO-I 2775 5669;Class=LTR/Gypsy;PercDiv=31.4;PercDel=2.3;PercIns=2.2;
Scaffold5	RepeatMasker	Transposon	19557	20832	1064	-	.	ID=PET489.P1_TE0875;Target=Gypsy-8_CCO-I 707 2003;Class=LTR/Gypsy;PercDiv=36.5;PercDel=6.3;PercIns=4.6;
Scaffold5	RepeatMasker	Transposon	27991	28028	244	+	.	ID=PET489.P1_TE0876;Target=BEL-1_DEre-I 3048 3085;Class=LTR/Pao;PercDiv=13.2;PercDel=0.0;PercIns=0.0;
Scaffold5	RepeatMasker	Transposon	77874	78034	288	-	.	ID=PET489.P1_TE0877;Target=TCN760 1482 1642;Class=DNA/PIF-Harbinger;PercDiv=33.3;PercDel=1.2;PercIns=1.2;
Scaffold5	RepeatMasker	Transposon	79991	80432	338	-	.	ID=PET489.P1_TE0878;Target=HELITRON7_CB 413 843;Class=RC/Helitron;PercDiv=31.9;PercDel=2.3;PercIns=4.9;
Scaffold5	RepeatMasker	Transposon	85633	88718	4446	-	.	ID=PET489.P1_TE0879;Target=Gypsy-14_SCH-I 4616 7704;Class=LTR/Gypsy;PercDiv=35.1;PercDel=3.2;PercIns=3.1;
Scaffold5	RepeatMasker	Transposon	97153	97196	230	+	.	ID=PET489.P1_TE0880;Target=RIRE1_I-int 3659 3702;Class=LTR/Copia;PercDiv=18.2;PercDel=0.0;PercIns=0.0;
Scaffold5	RepeatMasker	Transposon	98958	99616	549	+	.	ID=PET489.P1_TE0881;Target=Tad1-1_GLuc 3176 4101;Class=LINE/Tad1;PercDiv=35.0;PercDel=2.1;PercIns=2.0;
Scaffold5	RepeatMasker	Transposon	101456	101535	310	+	.	ID=PET489.P1_TE0882;Target=Gypsy-15_LBS-I 2859 2928;Class=LTR/Gypsy;PercDiv=18.9;PercDel=0.0;PercIns=2.1;
Scaffold5	RepeatMasker	Transposon	104339	104415	237	+	.	ID=PET489.P1_TE0883;Target=ERV-1_Crp-LTR 174 257;Class=LTR/ERV1;PercDiv=21.3;PercDel=11.7;PercIns=2.4;
Scaffold5	RepeatMasker	Transposon	110353	110445	346	+	.	ID=PET489.P1_TE0884;Target=EnSpm-1_PSt 1131 1223;Class=DNA/CMC-EnSpm;PercDiv=26.9;PercDel=0.0;PercIns=0.0;
Scaffold5	RepeatMasker	Transposon	119404	119527	228	+	.	ID=PET489.P1_TE0885;Target=BEL-227_AA-I 149 284;Class=LTR/Pao;PercDiv=23.6;PercDel=14.5;PercIns=4.4;
Scaffold5	RepeatMasker	Transposon	121664	122201	845	+	.	ID=PET489.P1_TE0886;Target=Gypsy-13_CCO-I 3025 3558;Class=LTR/Gypsy;PercDiv=37.5;PercDel=1.5;PercIns=2.2;
Scaffold5	RepeatMasker	Transposon	121848	123713	1664	+	.	ID=PET489.P1_TE0887;Target=Gypsy-1_CCO-I 2902 5187;Class=LTR/Gypsy;PercDiv=35.7;PercDel=3.3;PercIns=3.0;
Scaffold5	RepeatMasker	Transposon	125692	126817	486	+	.	ID=PET489.P1_TE0888;Target=Gypsy-8_CCO-I 655 1792;Class=LTR/Gypsy;PercDiv=37.1;PercDel=6.5;PercIns=5.4;
Scaffold5	RepeatMasker	Transposon	129778	129847	296	+	.	ID=PET489.P1_TE0889;Target=Gypsy-13_CCO-I 4253 4322;Class=LTR/Gypsy;PercDiv=27.1;PercDel=0.0;PercIns=0.0;
Scaffold5	RepeatMasker	Transposon	130317	130427	254	+	.	ID=PET489.P1_TE0890;Target=Gypsy-13_CCO-I 5425 5514;Class=LTR/Gypsy;PercDiv=31.2;PercDel=2.7;PercIns=1.8;
Scaffold5	RepeatMasker	Transposon	131120	131990	1671	+	.	ID=PET489.P1_TE0891;Target=Gypsy-14_SCH-I 4856 5726;Class=LTR/Gypsy;PercDiv=34.7;PercDel=1.8;PercIns=1.8;
Scaffold5	RepeatMasker	Transposon	132409	133699	1880	+	.	ID=PET489.P1_TE0892;Target=Gypsy-14_SCH-I 6495 7783;Class=LTR/Gypsy;PercDiv=38.0;PercDel=1.7;PercIns=1.9;
Scaffold5	RepeatMasker	Transposon	136519	138518	3261	-	.	ID=PET489.P1_TE0893;Target=Gypsy-8_CCO-I 2866 4837;Class=LTR/Gypsy;PercDiv=30.5;PercDel=3.1;PercIns=2.6;
Scaffold5	RepeatMasker	Transposon	138882	138986	399	-	.	ID=PET489.P1_TE0894;Target=Gypsy-8_CCO-I 1899 2003;Class=LTR/Gypsy;PercDiv=29.5;PercDel=0.0;PercIns=0.0;
Scaffold5	RepeatMasker	Transposon	143271	143620	674	+	.	ID=PET489.P1_TE0895;Target=CACTA-1_Ccinerea 4217 4566;Class=DNA/CMC-EnSpm;PercDiv=37.0;PercDel=1.1;PercIns=1.1;
Scaffold5	RepeatMasker	Transposon	194680	194761	233	-	.	ID=PET489.P1_TE0896;Target=BEL-622_AA-I 407 495;Class=LTR/Pao;PercDiv=22.2;PercDel=9.8;PercIns=1.1;
Scaffold5	RepeatMasker	Transposon	207503	207581	235	-	.	ID=PET489.P1_TE0897;Target=Chapaev3-3_PM 1199 1273;Class=DNA/CMC-Chapaev-3;PercDiv=24.1;PercDel=0.0;PercIns=5.3;
Scaffold5	RepeatMasker	Transposon	223167	223245	230	-	.	ID=PET489.P1_TE0898;Target=LTR196a_MD 359 436;Class=LTR/ERVK;PercDiv=34.6;PercDel=0.0;PercIns=1.3;
Scaffold5	RepeatMasker	Transposon	226046	226104	228	+	.	ID=PET489.P1_TE0899;Target=Copia-6_BG-I 4605 4661;Class=LTR/Copia;PercDiv=21.5;PercDel=1.7;PercIns=5.3;
Scaffold5	RepeatMasker	Transposon	277733	277918	296	-	.	ID=PET489.P1_TE0900;Target=Harbinger-10_PSt 2210 2382;Class=DNA/PIF-Harbinger;PercDiv=34.9;PercDel=0.3;PercIns=0.9;
Scaffold5	RepeatMasker	Transposon	277990	278306	494	-	.	ID=PET489.P1_TE0901;Target=Harbinger-2_PTrit 637 1144;Class=DNA/PIF-Harbinger;PercDiv=34.4;PercDel=2.7;PercIns=1.9;
Scaffold5	RepeatMasker	Transposon	288287	288342	233	+	.	ID=PET489.P1_TE0902;Target=ERV1-1B_PVa-I 724 776;Class=LTR/ERV1;PercDiv=15.8;PercDel=3.6;PercIns=9.4;
Scaffold5	RepeatMasker	Transposon	312421	312560	236	+	.	ID=PET489.P1_TE0903;Target=Polinton-2A_NV 13701 13834;Class=DNA/Maverick;PercDiv=33.2;PercDel=0.7;PercIns=5.2;
Scaffold5	RepeatMasker	Transposon	386325	386378	237	+	.	ID=PET489.P1_TE0904;Target=CER1 1587 1640;Class=LTR/Gypsy;PercDiv=25.9;PercDel=0.0;PercIns=0.0;
Scaffold5	RepeatMasker	Transposon	388371	388426	246	-	.	ID=PET489.P1_TE0905;Target=Jockey_Ele7 923 978;Class=LINE/Jockey;PercDiv=30.4;PercDel=0.0;PercIns=0.0;
Scaffold5	RepeatMasker	Transposon	393402	393487	228	-	.	ID=PET489.P1_TE0906;Target=TART_DV 6936 7024;Class=LINE/Jockey;PercDiv=25.6;PercDel=3.5;PercIns=0.0;
Scaffold5	RepeatMasker	Transposon	397223	397290	229	-	.	ID=PET489.P1_TE0907;Target=OSLINE1-5 585 664;Class=LINE/L1;PercDiv=17.6;PercDel=17.6;PercIns=0.0;
Scaffold5	RepeatMasker	Transposon	409296	409336	233	+	.	ID=PET489.P1_TE0908;Target=Gypsy-14_AMi-I 639 679;Class=LTR/Gypsy;PercDiv=19.5;PercDel=0.0;PercIns=0.0;
Scaffold5	RepeatMasker	Transposon	420769	420821	227	+	.	ID=PET489.P1_TE0909;Target=Copia-38_DPu-I 756 810;Class=LTR/Copia;PercDiv=22.6;PercDel=3.8;PercIns=0.0;
Scaffold5	RepeatMasker	Transposon	429065	429126	313	-	.	ID=PET489.P1_TE0910;Target=EnSpm-17_HM 2983 3035;Class=DNA/CMC-EnSpm;PercDiv=9.9;PercDel=2.8;PercIns=0.0;
Scaffold5	RepeatMasker	Transposon	441135	441275	271	+	.	ID=PET489.P1_TE0911;Target=CACTA-M 351 482;Class=DNA/CMC-EnSpm;PercDiv=33.8;PercDel=0.7;PercIns=7.6;
Scaffold5	RepeatMasker	Transposon	443465	443643	235	+	.	ID=PET489.P1_TE0912;Target=EnSpm-1_BF 356 525;Class=DNA/CMC-EnSpm;PercDiv=52.2;PercDel=0.6;PercIns=5.9;
Scaffold5	RepeatMasker	Transposon	443569	443664	340	-	.	ID=PET489.P1_TE0913;Target=Transib-6_HM 842 939;Class=DNA/CMC-Transib;PercDiv=16.7;PercDel=2.1;PercIns=0.0;
Scaffold5	RepeatMasker	Transposon	455799	455891	409	-	.	ID=PET489.P1_TE0914;Target=LTR53-int 248 342;Class=LTR/ERVL;PercDiv=21.7;PercDel=3.2;PercIns=1.1;
Scaffold5	RepeatMasker	Transposon	514588	514648	231	-	.	ID=PET489.P1_TE0915;Target=LINE1-45_SBi 324 387;Class=LINE/L1;PercDiv=26.2;PercDel=4.9;PercIns=0.0;
Scaffold5	RepeatMasker	Transposon	531948	532003	230	-	.	ID=PET489.P1_TE0916;Target=ATCopia38B_I-int 4424 4478;Class=LTR/Copia;PercDiv=23.6;PercDel=0.0;PercIns=1.8;
Scaffold5	RepeatMasker	Transposon	622346	622434	228	+	.	ID=PET489.P1_TE0917;Target=EnSpm-1_HV 9735 9830;Class=DNA/CMC-EnSpm;PercDiv=31.5;PercDel=7.9;PercIns=0.0;
Scaffold5	RepeatMasker	Transposon	622429	622476	226	-	.	ID=PET489.P1_TE0918;Target=LTR13_BT 392 440;Class=LTR/ERV1;PercDiv=13.0;PercDel=6.2;PercIns=4.1;
Scaffold5	RepeatMasker	Transposon	627129	627167	232	-	.	ID=PET489.P1_TE0919;Target=BEL-18_AA-I 1642 1681;Class=LTR/Pao;PercDiv=2.7;PercDel=7.7;PercIns=5.0;
Scaffold5	RepeatMasker	Transposon	635143	635360	273	+	.	ID=PET489.P1_TE0920;Target=Gypsy18-I_CR 2660 2883;Class=LTR/Gypsy;PercDiv=34.9;PercDel=8.3;PercIns=5.4;
Scaffold5	RepeatMasker	Transposon	635600	635817	269	+	.	ID=PET489.P1_TE0921;Target=Gypsy8-I_Dpse 6983 7128;Class=LTR/Gypsy;PercDiv=29.7;PercDel=0.8;PercIns=3.6;
Scaffold5	RepeatMasker	Transposon	635817	635948	231	+	.	ID=PET489.P1_TE0922;Target=Sola2-1_EmiHux 5219 5343;Class=DNA/Sola;PercDiv=27.8;PercDel=1.5;PercIns=7.2;
Scaffold5	RepeatMasker	Transposon	636128	636372	250	+	.	ID=PET489.P1_TE0923;Target=Gypsy-32_ADe-I 1852 2062;Class=LTR/Gypsy;PercDiv=29.0;PercDel=4.8;PercIns=10.0;
Scaffold5	RepeatMasker	Transposon	644686	644820	232	-	.	ID=PET489.P1_TE0924;Target=Gypsy-8_CCO-LTR 292 436;Class=LTR/Gypsy;PercDiv=22.6;PercDel=12.6;PercIns=4.8;
Scaffold5	RepeatMasker	Transposon	648235	648304	308	+	.	ID=PET489.P1_TE0925;Target=Gypsy-4_SCH-I 4253 4322;Class=LTR/Gypsy;PercDiv=25.7;PercDel=0.0;PercIns=0.0;
Scaffold5	RepeatMasker	Transposon	648816	651570	2764	+	.	ID=PET489.P1_TE0926;Target=Gypsy-14_SCH-I 3307 7429;Class=LTR/Gypsy;PercDiv=34.8;PercDel=2.5;PercIns=2.6;
Scaffold5	RepeatMasker	Transposon	657732	658062	626	+	.	ID=PET489.P1_TE0927;Target=Gypsy-11_PSH-I 6005 6335;Class=LTR/Gypsy;PercDiv=32.2;PercDel=2.4;PercIns=2.4;
Scaffold5	RepeatMasker	Transposon	661561	664397	7262	-	.	ID=PET489.P1_TE0928;Target=Gypsy-8_CCO-I 2866 5702;Class=LTR/Gypsy;PercDiv=31.3;PercDel=1.8;PercIns=1.8;
Scaffold5	RepeatMasker	Transposon	664752	665089	911	-	.	ID=PET489.P1_TE0929;Target=Gypsy-8_CCO-I 1666 2003;Class=LTR/Gypsy;PercDiv=32.9;PercDel=0.3;PercIns=0.3;
Scaffold5	RepeatMasker	Transposon	670780	670925	249	+	.	ID=PET489.P1_TE0930;Target=MARY1_TM 7337 7442;Class=LTR/Gypsy;PercDiv=20.9;PercDel=6.3;PercIns=7.4;
Scaffold5	RepeatMasker	Transposon	675388	675526	294	-	.	ID=PET489.P1_TE0931;Target=HARB-N1_STu 1158 1323;Class=DNA/PIF-Harbinger;PercDiv=26.6;PercDel=1.6;PercIns=1.8;
Scaffold5	RepeatMasker	Transposon	675569	675691	273	-	.	ID=PET489.P1_TE0932;Target=HARB-8_SBi 2140 2263;Class=DNA/PIF-Harbinger;PercDiv=30.8;PercDel=3.2;PercIns=2.4;
Scaffold5	RepeatMasker	Transposon	686735	686776	238	+	.	ID=PET489.P1_TE0933;Target=BEL-162_AA-I 4712 4754;Class=LTR/Pao;PercDiv=14.3;PercDel=2.4;PercIns=0.0;
Scaffold5	RepeatMasker	Transposon	713871	713958	256	+	.	ID=PET489.P1_TE0934;Target=piggyBac-1_AMi 578 660;Class=DNA/PiggyBac;PercDiv=22.0;PercDel=1.1;PercIns=7.2;
Scaffold5	RepeatMasker	Transposon	741527	741588	229	-	.	ID=PET489.P1_TE0935;Target=Zator-1_PM 4594 4654;Class=DNA/Zator;PercDiv=27.9;PercDel=0.0;PercIns=1.6;
Scaffold5	RepeatMasker	Transposon	748947	749002	232	+	.	ID=PET489.P1_TE0936;Target=NERV5_MD_I-int 614 668;Class=LTR/ERV1;PercDiv=21.8;PercDel=0.0;PercIns=1.8;
Scaffold5	RepeatMasker	Transposon	786877	786944	235	+	.	ID=PET489.P1_TE0937;Target=RTE-10_AMi 77 143;Class=LINE/RTE-BovB;PercDiv=22.7;PercDel=1.5;PercIns=3.0;
Scaffold5	RepeatMasker	Transposon	816227	816274	233	+	.	ID=PET489.P1_TE0938;Target=CryptonF-4_PS 1411 1460;Class=DNA/Crypton;PercDiv=16.7;PercDel=4.2;PercIns=0.0;
Scaffold5	RepeatMasker	Transposon	825857	825898	249	+	.	ID=PET489.P1_TE0939;Target=Polinton-5_NVi 16477 16518;Class=DNA/Maverick;PercDiv=19.1;PercDel=0.0;PercIns=0.0;
Scaffold5	RepeatMasker	Transposon	856006	856050	232	-	.	ID=PET489.P1_TE0940;Target=Gypsy-3_CQ-I 2702 2747;Class=LTR/Gypsy;PercDiv=17.8;PercDel=2.2;PercIns=0.0;
Scaffold5	RepeatMasker	Transposon	857722	857775	232	+	.	ID=PET489.P1_TE0941;Target=Gypsy-18_BG-I 2283 2335;Class=LTR/Gypsy;PercDiv=22.6;PercDel=0.0;PercIns=1.9;
Scaffold5	RepeatMasker	Transposon	944322	944385	233	+	.	ID=PET489.P1_TE0942;Target=Gypsy-4_SCH-I 2718 2784;Class=LTR/Gypsy;PercDiv=26.6;PercDel=4.7;PercIns=0.0;
Scaffold5	RepeatMasker	Transposon	947031	947071	227	+	.	ID=PET489.P1_TE0943;Target=Helitron-3_ZM 29673 29714;Class=RC/Helitron;PercDiv=12.2;PercDel=2.4;PercIns=0.0;
Scaffold5	RepeatMasker	Transposon	997895	998087	241	+	.	ID=PET489.P1_TE0944;Target=DNA-2-32_DR 8468 8673;Class=DNA/DNA;PercDiv=27.4;PercDel=10.4;PercIns=3.4;
Scaffold5	RepeatMasker	Transposon	998352	998371	273	+	.	ID=PET489.P1_TE0945;Target=EnSpm1_HV 9239 9350;Class=DNA/CMC-EnSpm;PercDiv=23.9;PercDel=11.7;PercIns=2.7;
Scaffold5	RepeatMasker	Transposon	998372	998454	321	+	.	ID=PET489.P1_TE0946;Target=Gypsy-31-LTR_DR 26 115;Class=LTR/Gypsy;PercDiv=16.9;PercDel=8.4;PercIns=0.0;
Scaffold5	RepeatMasker	Transposon	998386	998473	274	-	.	ID=PET489.P1_TE0947;Target=Homo6 996 1080;Class=DNA/hAT-Pegasus;PercDiv=17.9;PercDel=1.1;PercIns=4.7;
Scaffold5	RepeatMasker	Transposon	998401	998523	265	+	.	ID=PET489.P1_TE0948;Target=Sola1-1_AC 935 1058;Class=DNA/Sola;PercDiv=31.1;PercDel=1.6;PercIns=0.8;
Scaffold5	RepeatMasker	Transposon	1000635	1000700	274	+	.	ID=PET489.P1_TE0949;Target=Gypsy-25_SB-I 1814 1883;Class=LTR/Gypsy;PercDiv=21.2;PercDel=6.1;PercIns=0.0;
Scaffold5	RepeatMasker	Transposon	1003681	1003831	296	+	.	ID=PET489.P1_TE0950;Target=L1-56_XT 3073 3169;Class=LINE/L1;PercDiv=30.0;PercDel=0.3;PercIns=0.3;
Scaffold5	RepeatMasker	Transposon	1003832	1003916	253	+	.	ID=PET489.P1_TE0951;Target=Tx1-10_Crp 2761 3076;Class=LINE/L1-Tx1;PercDiv=34.4;PercDel=4.7;PercIns=4.7;
Scaffold5	RepeatMasker	Transposon	1003917	1003996	288	+	.	ID=PET489.P1_TE0952;Target=KibiFr1 3402 3481;Class=LINE/L1;PercDiv=30.0;PercDel=0.0;PercIns=0.0;
Scaffold5	RepeatMasker	Transposon	1005630	1005766	250	+	.	ID=PET489.P1_TE0953;Target=RTE-1_DAn 2343 2479;Class=LINE/RTE-BovB;PercDiv=38.0;PercDel=0.0;PercIns=0.0;
Scaffold5	RepeatMasker	Transposon	1005667	1005772	267	+	.	ID=PET489.P1_TE0954;Target=R2-1_Crp 2165 2223;Class=LINE/R2;PercDiv=24.8;PercDel=0.4;PercIns=1.8;
Scaffold5	RepeatMasker	Transposon	1005711	1005776	229	+	.	ID=PET489.P1_TE0955;Target=L1-29_XT 3482 3547;Class=LINE/L1;PercDiv=33.3;PercDel=0.0;PercIns=0.0;
Scaffold5	RepeatMasker	Transposon	1021890	1022072	382	-	.	ID=PET489.P1_TE0956;Target=Gypsy-4_CCO-I 6031 6193;Class=LTR/Gypsy;PercDiv=29.6;PercDel=2.8;PercIns=1.7;
Scaffold5	RepeatMasker	Transposon	1022313	1022600	446	-	.	ID=PET489.P1_TE0957;Target=Gypsy-4_CCO-I 4406 4693;Class=LTR/Gypsy;PercDiv=31.5;PercDel=3.1;PercIns=3.1;
Scaffold5	RepeatMasker	Transposon	1023561	1024714	1105	-	.	ID=PET489.P1_TE0958;Target=Gypsy-4_CCO-I 2327 3669;Class=LTR/Gypsy;PercDiv=38.5;PercDel=3.4;PercIns=1.5;
Scaffold5	RepeatMasker	Transposon	1025066	1025166	354	-	.	ID=PET489.P1_TE0959;Target=Gypsy-4_CCO-I 2077 2187;Class=LTR/Gypsy;PercDiv=23.0;PercDel=1.4;PercIns=0.6;
Scaffold5	RepeatMasker	Transposon	1030619	1030706	345	+	.	ID=PET489.P1_TE0960;Target=RLTR32_Rn 406 493;Class=LTR/ERVK;PercDiv=15.3;PercDel=0.0;PercIns=4.8;
Scaffold5	RepeatMasker	Transposon	1030641	1030719	329	+	.	ID=PET489.P1_TE0961;Target=ENSPM-6_DR 14873 14950;Class=DNA/CMC-EnSpm;PercDiv=15.4;PercDel=0.0;PercIns=1.3;
Scaffold5	RepeatMasker	Transposon	1030720	1030749	300	+	.	ID=PET489.P1_TE0962;Target=Gypsy82-LTR_Dr 661 764;Class=LTR/Gypsy;PercDiv=24.3;PercDel=0.9;PercIns=5.8;
Scaffold5	RepeatMasker	Transposon	1033075	1033459	255	+	.	ID=PET489.P1_TE0963;Target=hATw-1_LB 3201 3608;Class=DNA/hAT-hATw;PercDiv=37.9;PercDel=8.8;PercIns=2.7;
Scaffold5	RepeatMasker	Transposon	1078273	1078359	404	-	.	ID=PET489.P1_TE0964;Target=LTR53-int 234 320;Class=LTR/ERVL;PercDiv=24.1;PercDel=0.0;PercIns=0.0;
Scaffold5	RepeatMasker	Transposon	1106865	1106956	239	-	.	ID=PET489.P1_TE0965;Target=Waldo-6_AAe 3274 3362;Class=LINE/R1;PercDiv=33.8;PercDel=0.0;PercIns=3.4;
Scaffold5	RepeatMasker	Transposon	1111140	1111222	278	-	.	ID=PET489.P1_TE0966;Target=MARY1_TM 1138 1220;Class=LTR/Gypsy;PercDiv=23.5;PercDel=2.4;PercIns=2.4;
Scaffold5	RepeatMasker	Transposon	1117062	1117141	232	+	.	ID=PET489.P1_TE0967;Target=Gypsy-51_GA-I 776 863;Class=LTR/Gypsy;PercDiv=15.7;PercDel=15.0;PercIns=4.5;
Scaffold5	RepeatMasker	Transposon	1145289	1145346	227	+	.	ID=PET489.P1_TE0968;Target=MuDR-5_SBi 1676 1736;Class=DNA/MULE-MuDR;PercDiv=27.6;PercDel=5.2;PercIns=0.0;
Scaffold5	RepeatMasker	Transposon	1154081	1154136	236	+	.	ID=PET489.P1_TE0969;Target=BEL-230_AA-LTR 308 364;Class=LTR/Pao;PercDiv=23.2;PercDel=1.8;PercIns=0.0;
Scaffold5	RepeatMasker	Transposon	1166541	1166607	233	+	.	ID=PET489.P1_TE0970;Target=LTR5_Hs 454 518;Class=LTR/ERVK;PercDiv=15.1;PercDel=7.5;PercIns=10.8;
Scaffold5	RepeatMasker	Transposon	1167409	1167798	249	+	.	ID=PET489.P1_TE0971;Target=Tad1-1_PPl 2465 2857;Class=LINE/Tad1;PercDiv=35.0;PercDel=6.4;PercIns=5.6;
Scaffold5	RepeatMasker	Transposon	1168415	1169222	588	+	.	ID=PET489.P1_TE0972;Target=Tad1-1_GLuc 3456 3972;Class=LINE/Tad1;PercDiv=36.7;PercDel=2.5;PercIns=1.8;
Scaffold5	RepeatMasker	Transposon	1180528	1180586	231	+	.	ID=PET489.P1_TE0973;Target=BEL-2_DBi-I 1780 1835;Class=LTR/Pao;PercDiv=19.7;PercDel=0.0;PercIns=5.4;
Scaffold5	RepeatMasker	Transposon	1193692	1193777	231	-	.	ID=PET489.P1_TE0974;Target=RLG_scIvana_1_3-I 1358 1444;Class=LTR/Copia;PercDiv=27.7;PercDel=4.7;PercIns=3.5;
Scaffold5	RepeatMasker	Transposon	1197620	1197667	227	+	.	ID=PET489.P1_TE0975;Target=Copia-81_SB-I 1532 1575;Class=LTR/Copia;PercDiv=13.8;PercDel=0.0;PercIns=9.1;
Scaffold5	RepeatMasker	Transposon	1235667	1235743	233	+	.	ID=PET489.P1_TE0976;Target=Gypsy-3_CQ-I 1962 2042;Class=LTR/Gypsy;PercDiv=26.0;PercDel=5.2;PercIns=0.0;
Scaffold5	RepeatMasker	Transposon	1276566	1276626	230	+	.	ID=PET489.P1_TE0977;Target=BEL2-I_AG 19 78;Class=LTR/Pao;PercDiv=20.4;PercDel=1.6;PercIns=3.3;
Scaffold5	RepeatMasker	Transposon	1277140	1277185	233	-	.	ID=PET489.P1_TE0978;Target=Gypsy-16_OD-I 2540 2588;Class=LTR/Gypsy;PercDiv=10.9;PercDel=6.5;PercIns=0.0;
Scaffold5	RepeatMasker	Transposon	1295148	1295215	233	-	.	ID=PET489.P1_TE0979;Target=Jockey-2_DBp 565 628;Class=LINE/Jockey;PercDiv=25.1;PercDel=0.0;PercIns=6.2;
Scaffold5	RepeatMasker	Transposon	1304181	1304348	234	+	.	ID=PET489.P1_TE0980;Target=MARY1_TM 7323 7468;Class=LTR/Gypsy;PercDiv=20.2;PercDel=2.7;PercIns=17.2;
Scaffold5	RepeatMasker	Transposon	1305215	1305271	235	-	.	ID=PET489.P1_TE0981;Target=L1-16_XT 4315 4368;Class=LINE/L1;PercDiv=18.6;PercDel=0.0;PercIns=5.6;
Scaffold5	RepeatMasker	Transposon	1307980	1308032	226	+	.	ID=PET489.P1_TE0982;Target=Gypsy-30_AMi-I 5388 5440;Class=LTR/Gypsy;PercDiv=21.1;PercDel=1.9;PercIns=1.9;
Scaffold5	RepeatMasker	Transposon	1309799	1309935	252	+	.	ID=PET489.P1_TE0983;Target=Tad1-1_GLuc 3191 3328;Class=LINE/Tad1;PercDiv=36.8;PercDel=1.5;PercIns=0.7;
Scaffold5	RepeatMasker	Transposon	1309847	1309946	306	+	.	ID=PET489.P1_TE0984;Target=I-6_AO 1972 2071;Class=LINE/Tad1;PercDiv=33.0;PercDel=0.0;PercIns=0.0;
Scaffold5	RepeatMasker	Transposon	1310049	1310399	440	+	.	ID=PET489.P1_TE0985;Target=Tad1-1_GLuc 3469 3801;Class=LINE/Tad1;PercDiv=37.7;PercDel=2.1;PercIns=1.4;
Scaffold5	RepeatMasker	Transposon	1314024	1314114	225	+	.	ID=PET489.P1_TE0986;Target=Copia-132_SB-I 2816 2912;Class=LTR/Copia;PercDiv=26.9;PercDel=8.8;PercIns=2.1;
Scaffold5	RepeatMasker	Transposon	1314114	1314190	246	+	.	ID=PET489.P1_TE0987;Target=CryptonF-1_NF 745 814;Class=DNA/Crypton;PercDiv=19.1;PercDel=1.3;PercIns=11.4;
Scaffold5	RepeatMasker	Transposon	1318604	1319994	1501	-	.	ID=PET489.P1_TE0988;Target=PCretro3_I-int 2769 4147;Class=LTR/Copia;PercDiv=33.8;PercDel=4.3;PercIns=5.2;
Scaffold5	RepeatMasker	Transposon	1319832	1320027	378	+	.	ID=PET489.P1_TE0989;Target=Copia-4_SCH-I 1352 1547;Class=LTR/Copia;PercDiv=32.3;PercDel=3.6;PercIns=3.6;
Scaffold5	RepeatMasker	Transposon	1321227	1321607	249	-	.	ID=PET489.P1_TE0990;Target=PCretro3_I-int 262 649;Class=LTR/Copia;PercDiv=37.9;PercDel=5.0;PercIns=3.1;
Scaffold5	RepeatMasker	Transposon	1321623	1321721	263	-	.	ID=PET489.P1_TE0991;Target=PCretro3_I-int 202 300;Class=LTR/Copia;PercDiv=35.4;PercDel=0.0;PercIns=0.0;
Scaffold5	RepeatMasker	Transposon	1325633	1325687	240	+	.	ID=PET489.P1_TE0992;Target=Gypsy-25_DPse-I 4259 4313;Class=LTR/Gypsy;PercDiv=18.9;PercDel=3.6;PercIns=3.6;
Scaffold5	RepeatMasker	Transposon	1330423	1330512	248	-	.	ID=PET489.P1_TE0993;Target=REALAA_I-int 4478 4571;Class=LTR/Gypsy;PercDiv=23.8;PercDel=6.7;PercIns=2.1;
Scaffold5	RepeatMasker	Transposon	1333329	1333582	444	-	.	ID=PET489.P1_TE0994;Target=Gypsy-17_ADe-I 5349 5704;Class=LTR/Gypsy;PercDiv=32.1;PercDel=5.1;PercIns=2.0;
Scaffold5	RepeatMasker	Transposon	1333934	1336298	2716	-	.	ID=PET489.P1_TE0995;Target=Gypsy-17_ADe-I 1971 4608;Class=LTR/Gypsy;PercDiv=34.4;PercDel=3.4;PercIns=3.1;
Scaffold5	RepeatMasker	Transposon	1336654	1336753	306	-	.	ID=PET489.P1_TE0996;Target=Gypsy-17_ADe-I 1693 1792;Class=LTR/Gypsy;PercDiv=30.0;PercDel=0.0;PercIns=0.0;
Scaffold5	RepeatMasker	Transposon	1336677	1336779	286	-	.	ID=PET489.P1_TE0997;Target=CFT1 2834 2936;Class=LTR/Gypsy;PercDiv=30.4;PercDel=1.0;PercIns=1.0;
Scaffold5	RepeatMasker	Transposon	1337313	1337360	242	-	.	ID=PET489.P1_TE0998;Target=Gypsy-17_ADe-I 1230 1277;Class=LTR/Gypsy;PercDiv=20.8;PercDel=0.0;PercIns=0.0;
Scaffold5	RepeatMasker	Transposon	1340839	1340895	242	-	.	ID=PET489.P1_TE0999;Target=BEL30-I_DR 644 700;Class=LTR/Pao;PercDiv=19.6;PercDel=1.8;PercIns=1.8;
Scaffold5	RepeatMasker	Transposon	1341559	1341641	227	+	.	ID=PET489.P1_TE1000;Target=Helitron-1_DK 4418 4506;Class=RC/Helitron;PercDiv=22.4;PercDel=10.8;PercIns=3.4;
Scaffold5	RepeatMasker	Transposon	1358594	1358651	237	-	.	ID=PET489.P1_TE1001;Target=MuDR-10_GM 835 892;Class=DNA/MULE-MuDR;PercDiv=25.9;PercDel=0.0;PercIns=0.0;
Scaffold5	RepeatMasker	Transposon	1358603	1358655	299	+	.	ID=PET489.P1_TE1002;Target=hAT-2_HM 296 348;Class=DNA/hAT-Tag1;PercDiv=15.1;PercDel=0.0;PercIns=0.0;
Scaffold5	RepeatMasker	Transposon	1358656	1358679	323	+	.	ID=PET489.P1_TE1003;Target=CACTA_LP 3074 3119;Class=DNA/CMC-EnSpm;PercDiv=17.1;PercDel=1.5;PercIns=0.0;
Scaffold5	RepeatMasker	Transposon	1358719	1358781	242	-	.	ID=PET489.P1_TE1004;Target=Polinton-1_GI 3713 3777;Class=DNA/Maverick;PercDiv=19.4;PercDel=4.8;PercIns=1.5;
Scaffold5	RepeatMasker	Transposon	1362442	1362581	262	-	.	ID=PET489.P1_TE1005;Target=Polinton-2A_NV 13729 13871;Class=DNA/Maverick;PercDiv=30.0;PercDel=2.1;PercIns=0.0;
Scaffold5	RepeatMasker	Transposon	1364493	1364531	227	+	.	ID=PET489.P1_TE1006;Target=Copia-13_PGr-I 1296 1334;Class=LTR/Copia;PercDiv=17.9;PercDel=0.0;PercIns=0.0;
Scaffold6	RepeatMasker	Transposon	361	421	232	+	.	ID=PET489.P1_TE1007;Target=ATCopia32_I-int 1762 1825;Class=LTR/Copia;PercDiv=16.9;PercDel=8.2;PercIns=3.1;
Scaffold6	RepeatMasker	Transposon	10816	10868	244	-	.	ID=PET489.P1_TE1008;Target=RTAg4 538 589;Class=LINE/R1;PercDiv=21.2;PercDel=0.0;PercIns=1.9;
Scaffold6	RepeatMasker	Transposon	32342	32379	226	+	.	ID=PET489.P1_TE1009;Target=ERV1-7_AMi-I 1441 1478;Class=LTR/ERV1;PercDiv=18.4;PercDel=0.0;PercIns=0.0;
Scaffold6	RepeatMasker	Transposon	71016	71055	225	-	.	ID=PET489.P1_TE1010;Target=Gypsy-11-I_CR 8543 8585;Class=LTR/Gypsy;PercDiv=15.0;PercDel=7.5;PercIns=0.0;
Scaffold6	RepeatMasker	Transposon	71975	72045	243	-	.	ID=PET489.P1_TE1011;Target=Copia-116_SB-I 558 626;Class=LTR/Copia;PercDiv=25.0;PercDel=1.4;PercIns=4.3;
Scaffold6	RepeatMasker	Transposon	84143	84190	232	-	.	ID=PET489.P1_TE1012;Target=Gypsy-49_PIT-I 10008 10056;Class=LTR/Gypsy;PercDiv=22.9;PercDel=2.1;PercIns=0.0;
Scaffold6	RepeatMasker	Transposon	97723	97768	225	-	.	ID=PET489.P1_TE1013;Target=ERV2-1C-LTR_BT 672 717;Class=LTR/ERVK;PercDiv=21.7;PercDel=0.0;PercIns=0.0;
Scaffold6	RepeatMasker	Transposon	145999	146055	230	-	.	ID=PET489.P1_TE1014;Target=Copia-67_MLP-I 3497 3550;Class=LTR/Copia;PercDiv=15.5;PercDel=3.5;PercIns=9.3;
Scaffold6	RepeatMasker	Transposon	156494	156529	230	+	.	ID=PET489.P1_TE1015;Target=Gypsy-20_BD-I 9768 9802;Class=LTR/Gypsy;PercDiv=11.4;PercDel=0.0;PercIns=2.9;
Scaffold6	RepeatMasker	Transposon	160378	160460	239	-	.	ID=PET489.P1_TE1016;Target=MuDR-11B_GM 9277 9370;Class=DNA/MULE-MuDR;PercDiv=23.1;PercDel=14.5;PercIns=1.1;
Scaffold6	RepeatMasker	Transposon	178949	179009	227	+	.	ID=PET489.P1_TE1017;Target=ATCopia65_I-int 2119 2179;Class=LTR/Copia;PercDiv=21.7;PercDel=1.6;PercIns=1.6;
Scaffold6	RepeatMasker	Transposon	182926	182975	258	-	.	ID=PET489.P1_TE1018;Target=Polinton-8_NVi 10198 10248;Class=DNA/Maverick;PercDiv=22.0;PercDel=2.0;PercIns=0.0;
Scaffold6	RepeatMasker	Transposon	184811	184883	243	+	.	ID=PET489.P1_TE1019;Target=BEL-9_DBp-LTR 23 95;Class=LTR/Pao;PercDiv=29.2;PercDel=1.4;PercIns=1.4;
Scaffold6	RepeatMasker	Transposon	234272	234462	344	-	.	ID=PET489.P1_TE1020;Target=hATw-5_BF 4568 4720;Class=DNA/hAT-hATw;PercDiv=26.1;PercDel=1.6;PercIns=2.7;
Scaffold6	RepeatMasker	Transposon	240473	240581	234	+	.	ID=PET489.P1_TE1021;Target=Gypsy-6_DEu-I 422 524;Class=LTR/LTR;PercDiv=31.2;PercDel=0.0;PercIns=5.8;
Scaffold6	RepeatMasker	Transposon	255139	255177	236	-	.	ID=PET489.P1_TE1022;Target=Gypsy-42-I_NV 2143 2181;Class=LTR/Gypsy;PercDiv=15.4;PercDel=0.0;PercIns=0.0;
Scaffold6	RepeatMasker	Transposon	270779	271251	886	-	.	ID=PET489.P1_TE1023;Target=Gypsy-8_CCO-I 1666 2003;Class=LTR/Gypsy;PercDiv=34.8;PercDel=0.7;PercIns=0.7;
Scaffold6	RepeatMasker	Transposon	376493	376564	239	+	.	ID=PET489.P1_TE1024;Target=CR1-5_AMi 2744 2818;Class=LINE/CR1;PercDiv=25.0;PercDel=4.2;PercIns=0.0;
Scaffold6	RepeatMasker	Transposon	376778	376826	225	-	.	ID=PET489.P1_TE1025;Target=Gypsy-1_CMe-LTR 368 416;Class=LTR/Gypsy;PercDiv=20.4;PercDel=0.0;PercIns=0.0;
Scaffold6	RepeatMasker	Transposon	396853	396943	229	+	.	ID=PET489.P1_TE1026;Target=Ag-Jock-1 1358 1445;Class=LINE/Jockey;PercDiv=26.2;PercDel=0.0;PercIns=3.4;
Scaffold6	RepeatMasker	Transposon	424348	424785	1076	+	.	ID=PET489.P1_TE1027;Target=Gypsy-8_CCO-I 3514 3954;Class=LTR/Gypsy;PercDiv=32.2;PercDel=2.0;PercIns=1.4;
Scaffold6	RepeatMasker	Transposon	429578	429694	317	+	.	ID=PET489.P1_TE1028;Target=Tad1-1_GLuc 2157 2273;Class=LINE/Tad1;PercDiv=27.8;PercDel=1.7;PercIns=1.7;
Scaffold6	RepeatMasker	Transposon	430634	431213	447	+	.	ID=PET489.P1_TE1029;Target=Tad1-1_GLuc 3450 4106;Class=LINE/Tad1;PercDiv=36.6;PercDel=2.5;PercIns=2.1;
Scaffold6	RepeatMasker	Transposon	432787	432925	317	+	.	ID=PET489.P1_TE1030;Target=Tad1-1_GLuc 5661 5796;Class=LINE/Tad1;PercDiv=28.6;PercDel=2.2;PercIns=4.4;
Scaffold6	RepeatMasker	Transposon	437115	437153	227	-	.	ID=PET489.P1_TE1031;Target=ERV2A-CPo_I-int 3857 3896;Class=LTR/ERVK;PercDiv=12.8;PercDel=2.6;PercIns=0.0;
Scaffold6	RepeatMasker	Transposon	467344	467573	394	-	.	ID=PET489.P1_TE1032;Target=RTEX-1_CR 1152 1345;Class=LINE/RTE-X;PercDiv=36.0;PercDel=1.1;PercIns=2.7;
Scaffold6	RepeatMasker	Transposon	473156	473229	245	+	.	ID=PET489.P1_TE1033;Target=BEL-89_AA-I 1279 1355;Class=LTR/Pao;PercDiv=18.8;PercDel=10.8;PercIns=6.5;
Scaffold6	RepeatMasker	Transposon	514037	514124	230	+	.	ID=PET489.P1_TE1034;Target=BEL-17_DTa-I 4525 4615;Class=LTR/Pao;PercDiv=26.7;PercDel=5.7;PercIns=2.2;
Scaffold6	RepeatMasker	Transposon	519991	520060	226	-	.	ID=PET489.P1_TE1035;Target=DNA-8-16_DR 677 747;Class=DNA/hAT-hobo;PercDiv=23.9;PercDel=5.7;PercIns=4.2;
Scaffold6	RepeatMasker	Transposon	527142	527305	229	+	.	ID=PET489.P1_TE1036;Target=Copia-96_VV-I 755 910;Class=LTR/Copia;PercDiv=29.2;PercDel=4.9;PercIns=10.3;
Scaffold6	RepeatMasker	Transposon	559398	559453	225	-	.	ID=PET489.P1_TE1037;Target=Jockey-4_DF 493 548;Class=LINE/Jockey;PercDiv=26.8;PercDel=0.0;PercIns=0.0;
Scaffold6	RepeatMasker	Transposon	602564	602578	250	-	.	ID=PET489.P1_TE1038;Target=MuDR1_ZM 6058 6119;Class=DNA/MULE-MuDR;PercDiv=21.2;PercDel=0.0;PercIns=9.7;
Scaffold6	RepeatMasker	Transposon	602579	602631	259	+	.	ID=PET489.P1_TE1039;Target=Polinton-2A_NV 13710 13763;Class=DNA/Maverick;PercDiv=22.6;PercDel=1.9;PercIns=0.0;
Scaffold6	RepeatMasker	Transposon	602593	602631	289	+	.	ID=PET489.P1_TE1040;Target=Gypsy-80-I_ZM 5923 5961;Class=LTR/Gypsy;PercDiv=5.1;PercDel=0.0;PercIns=0.0;
Scaffold6	RepeatMasker	Transposon	602632	602642	273	-	.	ID=PET489.P1_TE1041;Target=Gypsy-1_CMe-LTR 359 402;Class=LTR/Gypsy;PercDiv=11.5;PercDel=4.5;PercIns=0.3;
Scaffold6	RepeatMasker	Transposon	628087	628170	247	+	.	ID=PET489.P1_TE1042;Target=Gypsy-38_DWil-I 2790 2877;Class=LTR/Gypsy;PercDiv=21.9;PercDel=7.1;PercIns=2.3;
Scaffold6	RepeatMasker	Transposon	628171	628246	242	+	.	ID=PET489.P1_TE1043;Target=Homo10 1270 1423;Class=DNA/hAT-Ac;PercDiv=35.8;PercDel=1.2;PercIns=5.1;
Scaffold6	RepeatMasker	Transposon	648192	648262	254	-	.	ID=PET489.P1_TE1044;Target=Gypsy61-I_AG 4230 4300;Class=LTR/Gypsy;PercDiv=26.8;PercDel=0.0;PercIns=0.0;
Scaffold6	RepeatMasker	Transposon	669966	670016	230	-	.	ID=PET489.P1_TE1045;Target=Gypsy-22_SB-I 10119 10167;Class=LTR/Gypsy;PercDiv=10.2;PercDel=0.0;PercIns=4.1;
Scaffold6	RepeatMasker	Transposon	669969	670063	274	+	.	ID=PET489.P1_TE1046;Target=RTAg4 1733 1813;Class=LINE/R1;PercDiv=20.6;PercDel=2.3;PercIns=7.2;
Scaffold6	RepeatMasker	Transposon	683677	683762	234	+	.	ID=PET489.P1_TE1047;Target=Kiri-38_AAe 218 306;Class=LINE/L2;PercDiv=25.0;PercDel=5.8;PercIns=2.2;
Scaffold6	RepeatMasker	Transposon	698044	698120	231	+	.	ID=PET489.P1_TE1048;Target=BEL-6_DAn-I 6649 6720;Class=LTR/Pao;PercDiv=19.8;PercDel=1.3;PercIns=8.3;
Scaffold6	RepeatMasker	Transposon	708765	708837	225	+	.	ID=PET489.P1_TE1049;Target=Gypsy-17_ADe-I 2111 2188;Class=LTR/Gypsy;PercDiv=26.0;PercDel=6.8;PercIns=0.0;
Scaffold6	RepeatMasker	Transposon	708794	708838	238	+	.	ID=PET489.P1_TE1050;Target=Caulimovirus-1_STu 1944 1988;Class=LTR/Caulimovirus;PercDiv=20.0;PercDel=0.0;PercIns=0.0;
Scaffold6	RepeatMasker	Transposon	709366	709479	272	+	.	ID=PET489.P1_TE1051;Target=Gypsy-17_ADe-I 1865 1954;Class=LTR/Gypsy;PercDiv=29.5;PercDel=2.4;PercIns=1.8;
Scaffold6	RepeatMasker	Transposon	709943	712330	2626	+	.	ID=PET489.P1_TE1052;Target=Gypsy-17_ADe-I 2327 4720;Class=LTR/Gypsy;PercDiv=37.6;PercDel=2.5;PercIns=2.2;
Scaffold6	RepeatMasker	Transposon	712554	712773	445	+	.	ID=PET489.P1_TE1053;Target=Gypsy-17_ADe-I 10901 11059;Class=LTR/Gypsy;PercDiv=32.4;PercDel=2.3;PercIns=1.8;
Scaffold6	RepeatMasker	Transposon	713908	714062	225	-	.	ID=PET489.P1_TE1054;Target=Gypsy-8_CCO-LTR 269 436;Class=LTR/Gypsy;PercDiv=25.1;PercDel=13.6;PercIns=4.8;
Scaffold6	RepeatMasker	Transposon	714720	714826	239	-	.	ID=PET489.P1_TE1055;Target=Gypsy-17_ADe-I 4606 4712;Class=LTR/Gypsy;PercDiv=29.8;PercDel=2.8;PercIns=2.8;
Scaffold6	RepeatMasker	Transposon	714777	717625	7522	-	.	ID=PET489.P1_TE1056;Target=Gypsy-8_CCO-I 2866 5702;Class=LTR/Gypsy;PercDiv=31.1;PercDel=1.7;PercIns=2.1;
Scaffold6	RepeatMasker	Transposon	720682	721011	924	-	.	ID=PET489.P1_TE1057;Target=Gypsy-17_ADe-I 3380 3689;Class=LTR/Gypsy;PercDiv=30.0;PercDel=3.0;PercIns=0.9;
Scaffold6	RepeatMasker	Transposon	721252	721381	273	+	.	ID=PET489.P1_TE1058;Target=HELMET3 2455 2568;Class=RC/Helitron;PercDiv=31.2;PercDel=6.4;PercIns=1.0;
Scaffold6	RepeatMasker	Transposon	722942	723067	242	-	.	ID=PET489.P1_TE1059;Target=MARY1_TM 7323 7442;Class=LTR/Gypsy;PercDiv=19.9;PercDel=3.2;PercIns=8.3;
Scaffold6	RepeatMasker	Transposon	724500	724731	419	+	.	ID=PET489.P1_TE1060;Target=Helitron-4_ZM 7994 8197;Class=RC/Helitron;PercDiv=28.4;PercDel=10.8;PercIns=2.4;
Scaffold6	RepeatMasker	Transposon	725357	725487	317	+	.	ID=PET489.P1_TE1061;Target=Helitron2 10592 10707;Class=RC/Helitron;PercDiv=33.9;PercDel=0.8;PercIns=0.8;
Scaffold6	RepeatMasker	Transposon	733415	733582	474	-	.	ID=PET489.P1_TE1062;Target=Tad1-1_GLuc 3413 3586;Class=LINE/Tad1;PercDiv=27.1;PercDel=4.8;PercIns=1.1;
Scaffold6	RepeatMasker	Transposon	735307	735381	248	-	.	ID=PET489.P1_TE1063;Target=Tad1-1_PPl 2473 2547;Class=LINE/Tad1;PercDiv=26.7;PercDel=0.0;PercIns=0.0;
Scaffold6	RepeatMasker	Transposon	748852	748932	236	+	.	ID=PET489.P1_TE1064;Target=Gypsy-2_PSH-I 366 443;Class=LTR/Gypsy;PercDiv=25.7;PercDel=0.0;PercIns=3.9;
Scaffold6	RepeatMasker	Transposon	755534	755567	227	+	.	ID=PET489.P1_TE1065;Target=Gypsy-2_PSH-I 1266 1299;Class=LTR/Gypsy;PercDiv=11.8;PercDel=0.0;PercIns=0.0;
Scaffold6	RepeatMasker	Transposon	757491	757631	230	-	.	ID=PET489.P1_TE1066;Target=Mariner-2_TMe 1247 1387;Class=DNA/TcMar-Fot1;PercDiv=33.6;PercDel=2.8;PercIns=2.8;
Scaffold6	RepeatMasker	Transposon	757989	758046	238	-	.	ID=PET489.P1_TE1067;Target=Mariner-9_AN 536 593;Class=DNA/TcMar-Fot1;PercDiv=25.9;PercDel=0.0;PercIns=0.0;
Scaffold6	RepeatMasker	Transposon	772910	772972	233	+	.	ID=PET489.P1_TE1068;Target=Gypsy-82_MLP-I 2893 2961;Class=LTR/Gypsy;PercDiv=22.2;PercDel=9.5;PercIns=0.0;
Scaffold6	RepeatMasker	Transposon	784385	784485	274	-	.	ID=PET489.P1_TE1069;Target=Harbinger-5_PSt 2045 2142;Class=DNA/PIF-Harbinger;PercDiv=25.8;PercDel=1.0;PercIns=4.1;
Scaffold6	RepeatMasker	Transposon	793753	793800	229	+	.	ID=PET489.P1_TE1070;Target=R4-1_AC 2171 2218;Class=LINE/Dong-R4;PercDiv=22.9;PercDel=0.0;PercIns=0.0;
Scaffold6	RepeatMasker	Transposon	830463	830526	252	-	.	ID=PET489.P1_TE1071;Target=DIRS-7_DR 3412 3471;Class=LTR/Ngaro;PercDiv=21.8;PercDel=0.0;PercIns=6.7;
Scaffold6	RepeatMasker	Transposon	836043	836121	225	+	.	ID=PET489.P1_TE1072;Target=Gypsy-89_GM-I 35 115;Class=LTR/Gypsy;PercDiv=23.4;PercDel=5.1;PercIns=2.5;
Scaffold6	RepeatMasker	Transposon	841388	841452	230	-	.	ID=PET489.P1_TE1073;Target=Gypsy-609_AA-I 455 517;Class=LTR/Gypsy;PercDiv=28.6;PercDel=0.0;PercIns=3.2;
Scaffold6	RepeatMasker	Transposon	846578	846619	241	-	.	ID=PET489.P1_TE1074;Target=Helitron-3_ZM 29673 29715;Class=RC/Helitron;PercDiv=11.9;PercDel=2.4;PercIns=0.0;
Scaffold6	RepeatMasker	Transposon	850835	850871	225	+	.	ID=PET489.P1_TE1075;Target=DEM1_LTR 1953 1989;Class=LTR/Gypsy;PercDiv=13.5;PercDel=0.0;PercIns=0.0;
Scaffold6	RepeatMasker	Transposon	862456	862528	229	+	.	ID=PET489.P1_TE1076;Target=BEL-242_AA-I 2930 3004;Class=LTR/Pao;PercDiv=27.8;PercDel=4.1;PercIns=1.3;
Scaffold6	RepeatMasker	Transposon	863208	863265	226	+	.	ID=PET489.P1_TE1077;Target=EnSpm-35_SBi 6919 6976;Class=DNA/CMC-EnSpm;PercDiv=27.6;PercDel=0.0;PercIns=0.0;
Scaffold6	RepeatMasker	Transposon	864598	864643	225	+	.	ID=PET489.P1_TE1078;Target=Gypsy1-NVi_I-int 852 897;Class=LTR/Gypsy;PercDiv=21.7;PercDel=0.0;PercIns=0.0;
Scaffold6	RepeatMasker	Transposon	873254	873289	235	+	.	ID=PET489.P1_TE1079;Target=Vandal9 1811 1846;Class=DNA/MULE-MuDR;PercDiv=11.1;PercDel=0.0;PercIns=0.0;
Scaffold6	RepeatMasker	Transposon	912151	912214	227	+	.	ID=PET489.P1_TE1080;Target=Harbinger-6_MLP 1272 1329;Class=DNA/PIF-Harbinger;PercDiv=15.7;PercDel=0.0;PercIns=10.3;
Scaffold6	RepeatMasker	Transposon	913251	913353	247	-	.	ID=PET489.P1_TE1081;Target=Gypsy-14_DAn-I 15 96;Class=LTR/Gypsy;PercDiv=21.2;PercDel=1.0;PercIns=26.8;
Scaffold6	RepeatMasker	Transposon	924543	924618	228	-	.	ID=PET489.P1_TE1082;Target=Gypsy15-I_CR 1740 1817;Class=LTR/Gypsy;PercDiv=18.7;PercDel=4.0;PercIns=1.3;
Scaffold6	RepeatMasker	Transposon	924565	924648	277	-	.	ID=PET489.P1_TE1083;Target=MuDr-1_HV 507 587;Class=DNA/MULE-MuDR;PercDiv=17.5;PercDel=1.2;PercIns=4.9;
Scaffold6	RepeatMasker	Transposon	926784	926847	240	+	.	ID=PET489.P1_TE1084;Target=Kolobok-3_Aplcal 4280 4343;Class=DNA/Kolobok-Hydra;PercDiv=25.0;PercDel=0.0;PercIns=0.0;
Scaffold6	RepeatMasker	Transposon	970063	970138	237	+	.	ID=PET489.P1_TE1085;Target=BEL-13_DWil-I 2238 2312;Class=LTR/Pao;PercDiv=27.0;PercDel=1.3;PercIns=2.7;
Scaffold6	RepeatMasker	Transposon	973802	973874	270	-	.	ID=PET489.P1_TE1086;Target=Sola3-1_CapOwc 3094 3166;Class=DNA/Sola;PercDiv=24.7;PercDel=0.0;PercIns=0.0;
Scaffold6	RepeatMasker	Transposon	997759	997836	225	-	.	ID=PET489.P1_TE1087;Target=Gypsy-46_SB-I 1316 1400;Class=LTR/Gypsy;PercDiv=23.1;PercDel=9.0;PercIns=0.0;
Scaffold6	RepeatMasker	Transposon	999121	1000970	3899	-	.	ID=PET489.P1_TE1088;Target=Gypsy-8_CCO-I 3943 5798;Class=LTR/Gypsy;PercDiv=33.2;PercDel=3.2;PercIns=2.6;
Scaffold6	RepeatMasker	Transposon	1001615	1001831	548	-	.	ID=PET489.P1_TE1089;Target=Gypsy-4_CCO-I 5497 5725;Class=LTR/Gypsy;PercDiv=30.7;PercDel=6.5;PercIns=0.9;
Scaffold6	RepeatMasker	Transposon	1007735	1007844	278	+	.	ID=PET489.P1_TE1090;Target=Gypsy-116_MLP-I 5340 5499;Class=LTR/Gypsy;PercDiv=28.7;PercDel=0.0;PercIns=0.0;
Scaffold6	RepeatMasker	Transposon	1010112	1011319	1187	-	.	ID=PET489.P1_TE1091;Target=Gypsy-17_ADe-I 3145 4711;Class=LTR/Gypsy;PercDiv=36.0;PercDel=3.7;PercIns=3.4;
Scaffold6	RepeatMasker	Transposon	1012742	1012794	228	-	.	ID=PET489.P1_TE1092;Target=Gypsy-151_AA-I 596 647;Class=LTR/Gypsy;PercDiv=21.2;PercDel=0.0;PercIns=1.9;
Scaffold6	RepeatMasker	Transposon	1015428	1016738	2190	-	.	ID=PET489.P1_TE1093;Target=Gypsy-17_ADe-I 2246 3525;Class=LTR/Gypsy;PercDiv=35.3;PercDel=1.9;PercIns=1.9;
Scaffold6	RepeatMasker	Transposon	1021315	1021440	245	+	.	ID=PET489.P1_TE1094;Target=MARY1_TM 7323 7442;Class=LTR/Gypsy;PercDiv=22.5;PercDel=3.2;PercIns=8.3;
Scaffold6	RepeatMasker	Transposon	1022987	1023329	577	-	.	ID=PET489.P1_TE1095;Target=Gypsy-17_ADe-I 3023 3363;Class=LTR/Gypsy;PercDiv=30.4;PercDel=4.9;PercIns=2.9;
Scaffold6	RepeatMasker	Transposon	1024439	1024686	301	-	.	ID=PET489.P1_TE1096;Target=Gypsy-8_CCO-I 5500 5702;Class=LTR/Gypsy;PercDiv=30.4;PercDel=4.2;PercIns=4.5;
Scaffold6	RepeatMasker	Transposon	1024897	1027552	7432	-	.	ID=PET489.P1_TE1097;Target=Gypsy-8_CCO-I 2866 5520;Class=LTR/Gypsy;PercDiv=29.3;PercDel=1.9;PercIns=1.9;
Scaffold6	RepeatMasker	Transposon	1027916	1029249	1006	-	.	ID=PET489.P1_TE1098;Target=Gypsy-8_CCO-I 658 2003;Class=LTR/Gypsy;PercDiv=35.1;PercDel=6.6;PercIns=5.7;
Scaffold6	RepeatMasker	Transposon	1032266	1032311	243	+	.	ID=PET489.P1_TE1099;Target=Gypsy-2_RP-I 741 786;Class=LTR/Gypsy;PercDiv=21.7;PercDel=0.0;PercIns=0.0;
Scaffold6	RepeatMasker	Transposon	1039393	1039431	234	-	.	ID=PET489.P1_TE1100;Target=Copia-5_SCH-I 2253 2292;Class=LTR/Copia;PercDiv=12.8;PercDel=2.6;PercIns=0.0;
Scaffold6	RepeatMasker	Transposon	1041351	1041499	237	-	.	ID=PET489.P1_TE1101;Target=Tad1-1_GLuc 5661 5806;Class=LINE/Tad1;PercDiv=34.5;PercDel=2.7;PercIns=4.8;
Scaffold6	RepeatMasker	Transposon	1043677	1044034	470	-	.	ID=PET489.P1_TE1102;Target=Tad1-1_GLuc 3449 4106;Class=LINE/Tad1;PercDiv=33.4;PercDel=2.6;PercIns=1.6;
Scaffold6	RepeatMasker	Transposon	1043891	1044156	257	-	.	ID=PET489.P1_TE1103;Target=I-1_AN 2934 3199;Class=LINE/I;PercDiv=39.7;PercDel=1.5;PercIns=1.5;
Scaffold6	RepeatMasker	Transposon	1069961	1070008	226	-	.	ID=PET489.P1_TE1104;Target=MuDR-5_STu 4201 4248;Class=DNA/MULE-MuDR;PercDiv=27.1;PercDel=0.0;PercIns=0.0;
Scaffold6	RepeatMasker	Transposon	1074619	1077489	2583	-	.	ID=PET489.P1_TE1105;Target=Gypsy-17_ADe-I 2327 5724;Class=LTR/Gypsy;PercDiv=35.6;PercDel=4.9;PercIns=4.0;
Scaffold6	RepeatMasker	Transposon	1077918	1078011	264	-	.	ID=PET489.P1_TE1106;Target=Gypsy-17_ADe-I 1840 1936;Class=LTR/Gypsy;PercDiv=28.7;PercDel=3.2;PercIns=0.0;
Scaffold6	RepeatMasker	Transposon	1079284	1079341	341	-	.	ID=PET489.P1_TE1107;Target=Gypsy36-I_AG 2128 2185;Class=LTR/Gypsy;PercDiv=17.2;PercDel=0.0;PercIns=0.0;
Scaffold6	RepeatMasker	Transposon	1086298	1086396	287	+	.	ID=PET489.P1_TE1108;Target=Copia-3_LBS-I 202 300;Class=LTR/Copia;PercDiv=34.3;PercDel=0.0;PercIns=0.0;
Scaffold6	RepeatMasker	Transposon	1087586	1088303	803	+	.	ID=PET489.P1_TE1109;Target=Copia-3_LBS-I 1425 2139;Class=LTR/Copia;PercDiv=35.0;PercDel=2.8;PercIns=3.2;
Scaffold6	RepeatMasker	Transposon	1111470	1112943	1560	+	.	ID=PET489.P1_TE1110;Target=PCretro3_I-int 2714 4239;Class=LTR/Copia;PercDiv=34.3;PercDel=4.8;PercIns=4.2;
Scaffold6	RepeatMasker	Transposon	1121036	1121084	279	-	.	ID=PET489.P1_TE1111;Target=TCA2_I-int 5443 5489;Class=LTR/Copia;PercDiv=12.8;PercDel=0.0;PercIns=4.3;
Scaffold6	RepeatMasker	Transposon	1126057	1126154	471	+	.	ID=PET489.P1_TE1112;Target=EnSpm-17_HM 3024 3121;Class=DNA/CMC-EnSpm;PercDiv=9.3;PercDel=1.0;PercIns=1.0;
Scaffold6	RepeatMasker	Transposon	1204880	1204980	227	-	.	ID=PET489.P1_TE1113;Target=hAT-N36_DR 159 262;Class=DNA/hAT;PercDiv=18.8;PercDel=3.0;PercIns=0.0;
Scaffold6	RepeatMasker	Transposon	1261952	1262011	229	-	.	ID=PET489.P1_TE1114;Target=Waldo1_AG 2032 2091;Class=LINE/R1;PercDiv=20.7;PercDel=3.3;PercIns=3.3;
Scaffold6	RepeatMasker	Transposon	1262573	1262623	234	+	.	ID=PET489.P1_TE1115;Target=L1-1_SBi 4494 4542;Class=LINE/L1;PercDiv=20.4;PercDel=0.0;PercIns=4.1;
Scaffold6	RepeatMasker	Transposon	1273137	1273232	240	+	.	ID=PET489.P1_TE1116;Target=Gypsy1-I_ST 1602 1694;Class=LTR/Gypsy;PercDiv=32.3;PercDel=0.0;PercIns=3.2;
Scaffold6	RepeatMasker	Transposon	1300679	1300743	244	+	.	ID=PET489.P1_TE1117;Target=COPIO_I-int 6302 6368;Class=LTR/Copia;PercDiv=21.9;PercDel=4.6;PercIns=1.5;
Scaffold6	RepeatMasker	Transposon	1333559	1333664	243	+	.	ID=PET489.P1_TE1118;Target=Helitron-1_AN 5715 5820;Class=RC/Helitron;PercDiv=28.2;PercDel=2.8;PercIns=2.8;
Scaffold6	RepeatMasker	Transposon	1351216	1351397	276	-	.	ID=PET489.P1_TE1119;Target=CcNgaro3 3562 3743;Class=LTR/Ngaro;PercDiv=32.4;PercDel=3.3;PercIns=3.3;
Scaffold7	RepeatMasker	Transposon	15462	15770	378	-	.	ID=PET489.P1_TE1120;Target=Gypsy-3_PSH-I 7040 7349;Class=LTR/Gypsy;PercDiv=36.8;PercDel=1.9;PercIns=1.6;
Scaffold7	RepeatMasker	Transposon	49437	49508	226	-	.	ID=PET489.P1_TE1121;Target=Gypsy13-I_SP 1244 1316;Class=LTR/Gypsy;PercDiv=21.7;PercDel=5.6;PercIns=4.1;
Scaffold7	RepeatMasker	Transposon	50302	52125	2758	+	.	ID=PET489.P1_TE1122;Target=Gypsy-21_LBS-I 4237 6077;Class=LTR/Gypsy;PercDiv=34.2;PercDel=3.5;PercIns=2.5;
Scaffold7	RepeatMasker	Transposon	52717	53491	1245	+	.	ID=PET489.P1_TE1123;Target=Gypsy-21_LBS-I 6707 7481;Class=LTR/Gypsy;PercDiv=34.4;PercDel=2.2;PercIns=2.2;
Scaffold7	RepeatMasker	Transposon	53683	53874	293	-	.	ID=PET489.P1_TE1124;Target=Helitron3_PPa 5285 5479;Class=RC/Helitron;PercDiv=29.6;PercDel=4.7;PercIns=3.1;
Scaffold7	RepeatMasker	Transposon	53758	53922	472	-	.	ID=PET489.P1_TE1125;Target=Helitron1_AG 5980 6099;Class=RC/Helitron;PercDiv=23.7;PercDel=0.8;PercIns=1.5;
Scaffold7	RepeatMasker	Transposon	54012	54570	567	-	.	ID=PET489.P1_TE1126;Target=Helitron3_PPa 4090 4563;Class=RC/Helitron;PercDiv=36.4;PercDel=2.2;PercIns=2.5;
Scaffold7	RepeatMasker	Transposon	54854	56421	690	-	.	ID=PET489.P1_TE1127;Target=Helitron2_PPa 1755 3259;Class=RC/Helitron;PercDiv=33.2;PercDel=4.3;PercIns=4.5;
Scaffold7	RepeatMasker	Transposon	57053	57361	276	-	.	ID=PET489.P1_TE1128;Target=Helitron5 5654 5805;Class=RC/Helitron;PercDiv=31.1;PercDel=3.5;PercIns=4.6;
Scaffold7	RepeatMasker	Transposon	70038	72193	3449	-	.	ID=PET489.P1_TE1129;Target=Gypsy-8_CCO-I 1821 5702;Class=LTR/Gypsy;PercDiv=36.6;PercDel=1.9;PercIns=1.9;
Scaffold7	RepeatMasker	Transposon	77273	77343	253	-	.	ID=PET489.P1_TE1130;Target=Baggins1 2286 2357;Class=LINE/LOA;PercDiv=25.7;PercDel=2.8;PercIns=1.4;
Scaffold7	RepeatMasker	Transposon	77555	77807	286	+	.	ID=PET489.P1_TE1131;Target=Syrinx_DS 1294 1454;Class=LINE/Jockey;PercDiv=34.6;PercDel=2.4;PercIns=4.1;
Scaffold7	RepeatMasker	Transposon	79429	79526	255	+	.	ID=PET489.P1_TE1132;Target=I-44_AAe 6311 6363;Class=LINE/I;PercDiv=25.1;PercDel=2.2;PercIns=0.0;
Scaffold7	RepeatMasker	Transposon	88432	88487	245	-	.	ID=PET489.P1_TE1133;Target=BEL-2_DSe-I 1367 1425;Class=LTR/Pao;PercDiv=21.4;PercDel=5.4;PercIns=0.0;
Scaffold7	RepeatMasker	Transposon	96702	96740	239	+	.	ID=PET489.P1_TE1134;Target=Gypsy-138_SBi-I 10242 10285;Class=LTR/Gypsy;PercDiv=7.7;PercDel=12.8;PercIns=0.0;
Scaffold7	RepeatMasker	Transposon	158382	158654	491	-	.	ID=PET489.P1_TE1135;Target=Gypsy-4_CCO-I 5486 5770;Class=LTR/Gypsy;PercDiv=32.7;PercDel=2.3;PercIns=0.5;
Scaffold7	RepeatMasker	Transposon	159341	159607	448	-	.	ID=PET489.P1_TE1136;Target=Gypsy-4_CCO-I 4572 5048;Class=LTR/Gypsy;PercDiv=32.6;PercDel=3.4;PercIns=3.2;
Scaffold7	RepeatMasker	Transposon	161072	161237	271	-	.	ID=PET489.P1_TE1137;Target=Gypsy-79_MLP-I 2535 2600;Class=LTR/Gypsy;PercDiv=29.8;PercDel=3.6;PercIns=3.6;
Scaffold7	RepeatMasker	Transposon	161626	161726	242	-	.	ID=PET489.P1_TE1138;Target=Gypsy-79_MLP-I 2084 2187;Class=LTR/Gypsy;PercDiv=30.0;PercDel=4.0;PercIns=1.0;
Scaffold7	RepeatMasker	Transposon	165847	165954	229	+	.	ID=PET489.P1_TE1139;Target=DIRS-24_NV 3066 3173;Class=LTR/Ngaro;PercDiv=32.1;PercDel=1.9;PercIns=1.9;
Scaffold7	RepeatMasker	Transposon	166465	166518	244	+	.	ID=PET489.P1_TE1140;Target=BEL-628_AA-I 3948 4004;Class=LTR/Pao;PercDiv=20.4;PercDel=5.6;PercIns=0.0;
Scaffold7	RepeatMasker	Transposon	177952	178008	228	-	.	ID=PET489.P1_TE1141;Target=FLIPPER 740 796;Class=DNA/TcMar-Pogo;PercDiv=26.3;PercDel=0.0;PercIns=0.0;
Scaffold7	RepeatMasker	Transposon	184654	184694	242	+	.	ID=PET489.P1_TE1142;Target=Gypsy63-I_DR 1182 1222;Class=LTR/Gypsy;PercDiv=17.1;PercDel=0.0;PercIns=0.0;
Scaffold7	RepeatMasker	Transposon	193772	194116	502	+	.	ID=PET489.P1_TE1143;Target=Gypsy-5_LBS-I 4708 4973;Class=LTR/Gypsy;PercDiv=37.2;PercDel=0.1;PercIns=0.3;
Scaffold7	RepeatMasker	Transposon	195663	195787	226	+	.	ID=PET489.P1_TE1144;Target=MARY1_TM 7323 7441;Class=LTR/Gypsy;PercDiv=22.9;PercDel=0.8;PercIns=5.9;
Scaffold7	RepeatMasker	Transposon	197101	197235	284	-	.	ID=PET489.P1_TE1145;Target=Tad1-1_GLuc 3450 3587;Class=LINE/Tad1;PercDiv=35.6;PercDel=2.2;PercIns=0.0;
Scaffold7	RepeatMasker	Transposon	197339	197458	234	-	.	ID=PET489.P1_TE1146;Target=Tad1-1_PPl 3526 3645;Class=LINE/Tad1;PercDiv=36.7;PercDel=0.0;PercIns=0.0;
Scaffold7	RepeatMasker	Transposon	213954	214069	313	-	.	ID=PET489.P1_TE1147;Target=Tad1-1_PPl 2468 2584;Class=LINE/Tad1;PercDiv=31.0;PercDel=0.9;PercIns=0.0;
Scaffold7	RepeatMasker	Transposon	216514	216645	232	+	.	ID=PET489.P1_TE1148;Target=Gypsy-8_CPu-I 1211 1342;Class=LTR/Gypsy;PercDiv=29.9;PercDel=3.8;PercIns=3.8;
Scaffold7	RepeatMasker	Transposon	217564	218955	1816	+	.	ID=PET489.P1_TE1149;Target=Gypsy-8_CPu-I 2022 3432;Class=LTR/Gypsy;PercDiv=36.9;PercDel=1.7;PercIns=1.7;
Scaffold7	RepeatMasker	Transposon	219392	220791	1589	+	.	ID=PET489.P1_TE1150;Target=Gypsy-8_CPu-I 3923 5386;Class=LTR/Gypsy;PercDiv=35.4;PercDel=2.0;PercIns=2.3;
Scaffold7	RepeatMasker	Transposon	222117	223081	809	+	.	ID=PET489.P1_TE1151;Target=Gypsy-3_LBS-I 4231 5197;Class=LTR/Gypsy;PercDiv=39.3;PercDel=3.0;PercIns=2.8;
Scaffold7	RepeatMasker	Transposon	225340	225376	247	-	.	ID=PET489.P1_TE1152;Target=Gypsy-80-I_ZM 5928 5964;Class=LTR/Gypsy;PercDiv=13.5;PercDel=0.0;PercIns=0.0;
Scaffold7	RepeatMasker	Transposon	225344	225380	233	-	.	ID=PET489.P1_TE1153;Target=Copia-1_CMe-I 651 687;Class=LTR/Copia;PercDiv=16.2;PercDel=0.0;PercIns=0.0;
Scaffold7	RepeatMasker	Transposon	245436	245513	225	-	.	ID=PET489.P1_TE1154;Target=BEL-2_DBp-I 3288 3365;Class=LTR/Pao;PercDiv=23.0;PercDel=5.1;PercIns=5.1;
Scaffold7	RepeatMasker	Transposon	248099	248203	255	-	.	ID=PET489.P1_TE1155;Target=ATMU1 4195 4303;Class=DNA/MULE-MuDR;PercDiv=25.7;PercDel=3.8;PercIns=0.0;
Scaffold7	RepeatMasker	Transposon	254781	254823	239	+	.	ID=PET489.P1_TE1156;Target=Copia-67_MLP-I 520 563;Class=LTR/Copia;PercDiv=13.9;PercDel=2.3;PercIns=0.0;
Scaffold7	RepeatMasker	Transposon	259051	259117	232	+	.	ID=PET489.P1_TE1157;Target=BEL-596_AA-I 3802 3863;Class=LTR/Pao;PercDiv=21.1;PercDel=0.0;PercIns=8.1;
Scaffold7	RepeatMasker	Transposon	259384	259451	225	+	.	ID=PET489.P1_TE1158;Target=L1-2_SMo 5278 5341;Class=LINE/L1-Tx1;PercDiv=25.1;PercDel=0.0;PercIns=6.2;
Scaffold7	RepeatMasker	Transposon	295433	295481	237	-	.	ID=PET489.P1_TE1159;Target=Gypsy-13_PSo-I 8355 8403;Class=LTR/Gypsy;PercDiv=24.5;PercDel=0.0;PercIns=0.0;
Scaffold7	RepeatMasker	Transposon	306174	306235	262	-	.	ID=PET489.P1_TE1160;Target=Gypsy16-ZM_LTR 485 546;Class=LTR/Gypsy;PercDiv=18.3;PercDel=3.2;PercIns=3.2;
Scaffold7	RepeatMasker	Transposon	306421	306520	323	+	.	ID=PET489.P1_TE1161;Target=Gypsy37-I_AG 408 501;Class=LTR/Gypsy;PercDiv=24.6;PercDel=0.0;PercIns=6.4;
Scaffold7	RepeatMasker	Transposon	359702	359865	284	+	.	ID=PET489.P1_TE1162;Target=L1-11_XT 3623 3783;Class=LINE/L1;PercDiv=30.8;PercDel=3.0;PercIns=5.0;
Scaffold7	RepeatMasker	Transposon	373949	374045	235	+	.	ID=PET489.P1_TE1163;Target=Gypsy2-SB_I-int 979 1063;Class=LTR/Gypsy;PercDiv=26.4;PercDel=0.0;PercIns=14.1;
Scaffold7	RepeatMasker	Transposon	388138	388183	228	+	.	ID=PET489.P1_TE1164;Target=Gypsy-102_SB-I 2677 2723;Class=LTR/Gypsy;PercDiv=19.6;PercDel=2.2;PercIns=0.0;
Scaffold7	RepeatMasker	Transposon	391432	391470	225	+	.	ID=PET489.P1_TE1165;Target=SFV1-2_Gav-I 2315 2350;Class=LTR/ERV4;PercDiv=5.6;PercDel=0.0;PercIns=8.3;
Scaffold7	RepeatMasker	Transposon	415191	415266	229	-	.	ID=PET489.P1_TE1166;Target=ERV1-5_AMi-I 5995 6071;Class=LTR/ERVL;PercDiv=24.3;PercDel=4.0;PercIns=2.6;
Scaffold7	RepeatMasker	Transposon	455860	455909	251	+	.	ID=PET489.P1_TE1167;Target=Copia-56_BRa-I 928 979;Class=LTR/Copia;PercDiv=20.0;PercDel=4.0;PercIns=0.0;
Scaffold7	RepeatMasker	Transposon	468750	468866	237	+	.	ID=PET489.P1_TE1168;Target=Tx1-1_Gav 5179 5308;Class=LINE/L1-Tx1;PercDiv=24.9;PercDel=15.4;PercIns=3.9;
Scaffold7	RepeatMasker	Transposon	510689	510803	303	-	.	ID=PET489.P1_TE1169;Target=RMER12C 758 827;Class=LTR/ERVK;PercDiv=10.3;PercDel=0.4;PercIns=0.0;
Scaffold7	RepeatMasker	Transposon	526512	527076	419	+	.	ID=PET489.P1_TE1170;Target=Gypsy-8_CCO-I 678 1260;Class=LTR/Gypsy;PercDiv=35.8;PercDel=7.4;PercIns=4.1;
Scaffold7	RepeatMasker	Transposon	527808	527959	240	+	.	ID=PET489.P1_TE1171;Target=MARY1_TM 7337 7467;Class=LTR/Gypsy;PercDiv=18.1;PercDel=3.3;PercIns=19.9;
Scaffold7	RepeatMasker	Transposon	527956	528416	1613	+	.	ID=PET489.P1_TE1172;Target=Gypsy-8_CCO-I 4507 4967;Class=LTR/Gypsy;PercDiv=27.6;PercDel=0.9;PercIns=0.9;
Scaffold7	RepeatMasker	Transposon	528419	528658	766	+	.	ID=PET489.P1_TE1173;Target=Gypsy-8_CCO-I 5093 5332;Class=LTR/Gypsy;PercDiv=30.4;PercDel=0.0;PercIns=0.0;
Scaffold7	RepeatMasker	Transposon	538740	538791	258	+	.	ID=PET489.P1_TE1174;Target=EnSpm-30_SBi 32501 32555;Class=DNA/CMC-EnSpm;PercDiv=11.5;PercDel=5.8;PercIns=0.0;
Scaffold7	RepeatMasker	Transposon	538792	538804	234	-	.	ID=PET489.P1_TE1175;Target=TE-X-4_DR 5601 5664;Class=Unknown/Unknown;PercDiv=15.4;PercDel=2.9;PercIns=4.5;
Scaffold7	RepeatMasker	Transposon	551049	551102	225	-	.	ID=PET489.P1_TE1176;Target=Copia-2_SPDB-I 2146 2198;Class=LTR/Copia;PercDiv=20.8;PercDel=0.0;PercIns=1.9;
Scaffold7	RepeatMasker	Transposon	558547	558638	235	+	.	ID=PET489.P1_TE1177;Target=CACTA-1_CapOwc 745 845;Class=DNA/CMC-EnSpm;PercDiv=27.2;PercDel=9.8;PercIns=0.0;
Scaffold7	RepeatMasker	Transposon	604994	605043	225	-	.	ID=PET489.P1_TE1178;Target=Gypsy19-PTR_I-int 1630 1681;Class=LTR/Gypsy;PercDiv=22.0;PercDel=4.0;PercIns=0.0;
Scaffold7	RepeatMasker	Transposon	672592	672635	231	+	.	ID=PET489.P1_TE1179;Target=Gypsy-61_PIT-I 291 334;Class=LTR/Gypsy;PercDiv=20.4;PercDel=0.0;PercIns=0.0;
Scaffold7	RepeatMasker	Transposon	706667	706806	301	-	.	ID=PET489.P1_TE1180;Target=Tad1-1_PPl 5672 5808;Class=LINE/Tad1;PercDiv=33.6;PercDel=0.0;PercIns=2.2;
Scaffold7	RepeatMasker	Transposon	707033	707109	258	-	.	ID=PET489.P1_TE1181;Target=I-2_AC 3725 3801;Class=LINE/I;PercDiv=29.9;PercDel=0.0;PercIns=0.0;
Scaffold7	RepeatMasker	Transposon	708231	708990	742	-	.	ID=PET489.P1_TE1182;Target=Tad1-1_PPl 3470 4229;Class=LINE/Tad1;PercDiv=36.8;PercDel=3.2;PercIns=3.2;
Scaffold7	RepeatMasker	Transposon	709593	709976	430	-	.	ID=PET489.P1_TE1183;Target=Tad1-1_GLuc 2164 2547;Class=LINE/Tad1;PercDiv=35.5;PercDel=3.9;PercIns=3.9;
Scaffold7	RepeatMasker	Transposon	713322	713482	288	-	.	ID=PET489.P1_TE1184;Target=TCN760 1482 1642;Class=DNA/PIF-Harbinger;PercDiv=33.3;PercDel=1.2;PercIns=1.2;
Scaffold7	RepeatMasker	Transposon	715794	715939	275	+	.	ID=PET489.P1_TE1185;Target=MARY1_TM 7323 7464;Class=LTR/Gypsy;PercDiv=23.6;PercDel=4.1;PercIns=7.0;
Scaffold7	RepeatMasker	Transposon	717244	717369	230	-	.	ID=PET489.P1_TE1186;Target=MARY1_TM 7323 7442;Class=LTR/Gypsy;PercDiv=22.8;PercDel=0.8;PercIns=5.8;
Scaffold7	RepeatMasker	Transposon	718105	719195	2825	-	.	ID=PET489.P1_TE1187;Target=Gypsy-8_CCO-I 4606 5702;Class=LTR/Gypsy;PercDiv=30.6;PercDel=1.7;PercIns=1.7;
Scaffold7	RepeatMasker	Transposon	720547	721059	1889	-	.	ID=PET489.P1_TE1188;Target=Gypsy-17_ADe-I 2269 2784;Class=LTR/Gypsy;PercDiv=27.4;PercDel=1.0;PercIns=0.4;
Scaffold7	RepeatMasker	Transposon	721389	722664	1026	-	.	ID=PET489.P1_TE1189;Target=Gypsy-17_ADe-I 707 2003;Class=LTR/Gypsy;PercDiv=35.5;PercDel=6.3;PercIns=4.5;
Scaffold7	RepeatMasker	Transposon	741354	741426	239	-	.	ID=PET489.P1_TE1190;Target=ERV1-9_AMi-I 1931 2002;Class=LTR/ERV1;PercDiv=23.2;PercDel=4.1;PercIns=5.6;
Scaffold7	RepeatMasker	Transposon	762438	762486	227	-	.	ID=PET489.P1_TE1191;Target=BEL-19_DTa-I 1238 1284;Class=LTR/Pao;PercDiv=21.3;PercDel=0.0;PercIns=4.3;
Scaffold7	RepeatMasker	Transposon	796727	796757	237	+	.	ID=PET489.P1_TE1192;Target=RLG_scDEL_3_1-I 1533 1563;Class=LTR/Gypsy;PercDiv=9.7;PercDel=0.0;PercIns=0.0;
Scaffold7	RepeatMasker	Transposon	854834	854880	231	-	.	ID=PET489.P1_TE1193;Target=Gypsy-27_GM-I 2381 2429;Class=LTR/Gypsy;PercDiv=17.0;PercDel=4.3;PercIns=0.0;
Scaffold7	RepeatMasker	Transposon	897424	897436	314	-	.	ID=PET489.P1_TE1194;Target=Copia-3_SCH-I 1010 1031;Class=LTR/Copia;PercDiv=15.7;PercDel=0.4;PercIns=1.4;
Scaffold7	RepeatMasker	Transposon	897437	897486	343	+	.	ID=PET489.P1_TE1195;Target=Gypsy-13_SMo-LTR 689 738;Class=LTR/Gypsy;PercDiv=16.0;PercDel=0.0;PercIns=0.0;
Scaffold7	RepeatMasker	Transposon	897487	897512	314	-	.	ID=PET489.P1_TE1196;Target=Copia-3_SCH-I 961 1009;Class=LTR/Copia;PercDiv=15.7;PercDel=0.4;PercIns=1.4;
Scaffold7	RepeatMasker	Transposon	917231	917341	227	-	.	ID=PET489.P1_TE1197;Target=MER21-int 3827 3934;Class=LTR/ERVL;PercDiv=32.4;PercDel=0.0;PercIns=2.8;
Scaffold7	RepeatMasker	Transposon	950613	950680	362	-	.	ID=PET489.P1_TE1198;Target=Helitron-4N1_SMo 1911 1980;Class=RC/Helitron;PercDiv=17.6;PercDel=2.9;PercIns=0.0;
Scaffold7	RepeatMasker	Transposon	974534	974573	236	-	.	ID=PET489.P1_TE1199;Target=Gypsy9-LTR_DR 813 853;Class=LTR/Gypsy;PercDiv=12.5;PercDel=2.5;PercIns=0.0;
Scaffold7	RepeatMasker	Transposon	1000714	1000803	225	-	.	ID=PET489.P1_TE1200;Target=Copia-15_PSo-I 1223 1315;Class=LTR/Copia;PercDiv=27.6;PercDel=6.7;PercIns=3.2;
Scaffold7	RepeatMasker	Transposon	1014421	1014483	236	+	.	ID=PET489.P1_TE1201;Target=Gypsy-3_BG-I 54 123;Class=LTR/Gypsy;PercDiv=12.9;PercDel=12.7;PercIns=1.4;
Scaffold7	RepeatMasker	Transposon	1015381	1018258	2696	-	.	ID=PET489.P1_TE1202;Target=Gypsy-17_ADe-I 2327 5693;Class=LTR/Gypsy;PercDiv=37.2;PercDel=3.3;PercIns=2.6;
Scaffold7	RepeatMasker	Transposon	1018715	1018846	258	-	.	ID=PET489.P1_TE1203;Target=Gypsy-17_ADe-I 2085 2187;Class=LTR/Gypsy;PercDiv=31.0;PercDel=1.1;PercIns=0.0;
Scaffold7	RepeatMasker	Transposon	1018955	1019028	228	-	.	ID=PET489.P1_TE1204;Target=Gypsy-17_ADe-I 1808 1884;Class=LTR/Gypsy;PercDiv=24.6;PercDel=5.4;PercIns=1.3;
Scaffold7	RepeatMasker	Transposon	1019368	1019419	228	-	.	ID=PET489.P1_TE1205;Target=Gypsy-17_ADe-I 1229 1280;Class=LTR/Gypsy;PercDiv=26.9;PercDel=0.0;PercIns=0.0;
Scaffold7	RepeatMasker	Transposon	1022086	1022227	324	-	.	ID=PET489.P1_TE1206;Target=Gypsy-2_CCO-I 5329 5553;Class=LTR/Gypsy;PercDiv=30.5;PercDel=0.9;PercIns=1.6;
Scaffold7	RepeatMasker	Transposon	1023109	1023299	332	-	.	ID=PET489.P1_TE1207;Target=Gypsy-2_CCO-I 4469 4695;Class=LTR/Gypsy;PercDiv=31.6;PercDel=3.7;PercIns=3.7;
Scaffold7	RepeatMasker	Transposon	1023304	1023448	345	-	.	ID=PET489.P1_TE1208;Target=Gypsy-4_CCO-I 2872 2966;Class=LTR/Gypsy;PercDiv=30.0;PercDel=1.4;PercIns=1.4;
Scaffold7	RepeatMasker	Transposon	1027555	1027594	241	+	.	ID=PET489.P1_TE1209;Target=Copia-6_SCH-I 1596 1634;Class=LTR/Copia;PercDiv=15.4;PercDel=0.0;PercIns=2.6;
Scaffold7	RepeatMasker	Transposon	1027570	1028440	1835	+	.	ID=PET489.P1_TE1210;Target=Copia-6_SCH-I 2281 3157;Class=LTR/Copia;PercDiv=34.9;PercDel=1.7;PercIns=1.0;
Scaffold7	RepeatMasker	Transposon	1029245	1030118	1902	+	.	ID=PET489.P1_TE1211;Target=Copia-6_SCH-I 3885 4761;Class=LTR/Copia;PercDiv=32.2;PercDel=3.0;PercIns=2.6;
Scaffold7	RepeatMasker	Transposon	1031109	1031575	665	-	.	ID=PET489.P1_TE1212;Target=Gypsy-8_CCO-I 5236 5702;Class=LTR/Gypsy;PercDiv=34.4;PercDel=3.4;PercIns=3.4;
Scaffold7	RepeatMasker	Transposon	1032919	1033903	2034	-	.	ID=PET489.P1_TE1213;Target=Gypsy-8_CCO-I 2866 3847;Class=LTR/Gypsy;PercDiv=41.5;PercDel=1.4;PercIns=1.7;
Scaffold7	RepeatMasker	Transposon	1034258	1035533	995	-	.	ID=PET489.P1_TE1214;Target=Gypsy-8_CCO-I 707 2003;Class=LTR/Gypsy;PercDiv=37.0;PercDel=5.7;PercIns=4.0;
Scaffold7	RepeatMasker	Transposon	1036863	1037505	1300	+	.	ID=PET489.P1_TE1215;Target=Copia-3_CCO-I 4681 5613;Class=LTR/Copia;PercDiv=32.8;PercDel=3.7;PercIns=0.9;
Scaffold7	RepeatMasker	Transposon	1038441	1038570	278	-	.	ID=PET489.P1_TE1216;Target=Gypsy-8_CCO-I 2077 2151;Class=LTR/Gypsy;PercDiv=28.9;PercDel=0.7;PercIns=0.7;
Scaffold7	RepeatMasker	Transposon	1042936	1043000	240	-	.	ID=PET489.P1_TE1217;Target=Gypsy-8_CCO-I 1229 1299;Class=LTR/Gypsy;PercDiv=24.6;PercDel=9.2;PercIns=0.0;
Scaffold7	RepeatMasker	Transposon	1043082	1043222	281	-	.	ID=PET489.P1_TE1218;Target=TART_DV 2720 2863;Class=LINE/Jockey;PercDiv=26.3;PercDel=5.0;PercIns=2.8;
Scaffold7	RepeatMasker	Transposon	1045189	1045560	571	+	.	ID=PET489.P1_TE1219;Target=Gypsy-34_ADe-I 5605 5893;Class=LTR/Gypsy;PercDiv=37.6;PercDel=0.8;PercIns=0.8;
Scaffold7	RepeatMasker	Transposon	1049115	1049250	233	+	.	ID=PET489.P1_TE1220;Target=Gypsy-8_CCO-LTR 292 436;Class=LTR/Gypsy;PercDiv=22.6;PercDel=12.5;PercIns=5.5;
Scaffold7	RepeatMasker	Transposon	1057386	1057515	263	+	.	ID=PET489.P1_TE1221;Target=EnSpm-1_HV 10112 10241;Class=DNA/CMC-EnSpm;PercDiv=32.3;PercDel=2.3;PercIns=2.3;
Scaffold7	RepeatMasker	Transposon	1104607	1104768	235	-	.	ID=PET489.P1_TE1222;Target=MARY1_TM 7323 7454;Class=LTR/Gypsy;PercDiv=21.8;PercDel=5.7;PercIns=7.1;
Scaffold7	RepeatMasker	Transposon	1107208	1107976	2080	-	.	ID=PET489.P1_TE1223;Target=Gypsy-8_CCO-I 4852 5620;Class=LTR/Gypsy;PercDiv=30.6;PercDel=1.6;PercIns=1.6;
Scaffold7	RepeatMasker	Transposon	1109010	1109680	2228	-	.	ID=PET489.P1_TE1224;Target=Gypsy-6_PSH-I 2373 3128;Class=LTR/Gypsy;PercDiv=30.0;PercDel=0.3;PercIns=0.2;
Scaffold7	RepeatMasker	Transposon	1110257	1111557	1073	-	.	ID=PET489.P1_TE1225;Target=Gypsy-6_PSH-I 678 2003;Class=LTR/Gypsy;PercDiv=35.8;PercDel=6.8;PercIns=4.8;
Scaffold7	RepeatMasker	Transposon	1112887	1113224	499	+	.	ID=PET489.P1_TE1226;Target=Gypsy-8_CCO-I 4552 4892;Class=LTR/Gypsy;PercDiv=35.9;PercDel=3.5;PercIns=2.6;
Scaffold7	RepeatMasker	Transposon	1114126	1114851	1180	+	.	ID=PET489.P1_TE1227;Target=Gypsy-8_CCO-I 5035 5811;Class=LTR/Gypsy;PercDiv=34.8;PercDel=6.2;PercIns=4.5;
Scaffold7	RepeatMasker	Transposon	1115488	1115623	247	+	.	ID=PET489.P1_TE1228;Target=Gypsy-8_CCO-LTR 292 436;Class=LTR/Gypsy;PercDiv=23.4;PercDel=12.5;PercIns=5.5;
Scaffold7	RepeatMasker	Transposon	1122080	1122124	242	-	.	ID=PET489.P1_TE1229;Target=COPIA1-I_OS 3865 3909;Class=LTR/Copia;PercDiv=20.0;PercDel=0.0;PercIns=0.0;
Scaffold7	RepeatMasker	Transposon	1155962	1156010	225	-	.	ID=PET489.P1_TE1230;Target=CryptonS-6_PS 1434 1485;Class=DNA/Crypton;PercDiv=20.4;PercDel=6.1;PercIns=0.0;
Scaffold7	RepeatMasker	Transposon	1178564	1178640	227	+	.	ID=PET489.P1_TE1231;Target=Gypsy-46_Mad-I 10869 10949;Class=LTR/Gypsy;PercDiv=25.0;PercDel=6.5;PercIns=1.2;
Scaffold7	RepeatMasker	Transposon	1243966	1244113	231	-	.	ID=PET489.P1_TE1232;Target=Mariner-N2B_PSt 729 883;Class=DNA/TcMar;PercDiv=27.9;PercDel=8.1;PercIns=3.2;
Scaffold7	RepeatMasker	Transposon	1244914	1244966	250	-	.	ID=PET489.P1_TE1233;Target=Gypsy-75_MLP-I 1986 2040;Class=LTR/Gypsy;PercDiv=18.9;PercDel=3.8;PercIns=0.0;
Scaffold7	RepeatMasker	Transposon	1250039	1250076	232	+	.	ID=PET489.P1_TE1234;Target=Harbinger1_DYa 668 705;Class=DNA/PIF-Harbinger;PercDiv=13.2;PercDel=0.0;PercIns=0.0;
Scaffold7	RepeatMasker	Transposon	1250652	1250948	741	-	.	ID=PET489.P1_TE1235;Target=Gypsy-8_CCO-I 4401 4697;Class=LTR/Gypsy;PercDiv=31.2;PercDel=1.7;PercIns=1.7;
Scaffold7	RepeatMasker	Transposon	1255159	1255394	288	+	.	ID=PET489.P1_TE1236;Target=Harbinger-10_PSt 1940 2175;Class=DNA/PIF-Harbinger;PercDiv=39.4;PercDel=0.0;PercIns=0.0;
Scaffold7	RepeatMasker	Transposon	1255476	1255596	335	+	.	ID=PET489.P1_TE1237;Target=Harbinger-2_PTrit 1178 1298;Class=DNA/PIF-Harbinger;PercDiv=26.5;PercDel=3.3;PercIns=3.3;
Scaffold7	RepeatMasker	Transposon	1258297	1258476	228	+	.	ID=PET489.P1_TE1238;Target=Polinton-2A_NV 13737 13910;Class=DNA/Maverick;PercDiv=34.4;PercDel=1.1;PercIns=4.6;
Scaffold7	RepeatMasker	Transposon	1264534	1264780	427	-	.	ID=PET489.P1_TE1239;Target=Gypsy-45_MLP-I 6030 6192;Class=LTR/Gypsy;PercDiv=30.9;PercDel=2.1;PercIns=0.5;
Scaffold7	RepeatMasker	Transposon	1265546	1267804	2753	-	.	ID=PET489.P1_TE1240;Target=Gypsy-17_ADe-I 2322 4542;Class=LTR/Gypsy;PercDiv=35.8;PercDel=2.7;PercIns=2.6;
Scaffold7	RepeatMasker	Transposon	1268294	1268345	281	-	.	ID=PET489.P1_TE1241;Target=Gypsy-9_XT-I 1294 1345;Class=LTR/Gypsy;PercDiv=17.3;PercDel=0.0;PercIns=0.0;
Scaffold7	RepeatMasker	Transposon	1268346	1268392	234	-	.	ID=PET489.P1_TE1242;Target=Gypsy-17_ADe-I 2085 2186;Class=LTR/Gypsy;PercDiv=29.3;PercDel=4.0;PercIns=1.0;
Scaffold7	RepeatMasker	Transposon	1268924	1268968	226	-	.	ID=PET489.P1_TE1243;Target=Gypsy-17_ADe-I 2144 2188;Class=LTR/Gypsy;PercDiv=20.0;PercDel=0.0;PercIns=0.0;
Scaffold7	RepeatMasker	Transposon	1270340	1271124	1576	-	.	ID=PET489.P1_TE1244;Target=Gypsy-8_CCO-I 4975 5702;Class=LTR/Gypsy;PercDiv=31.0;PercDel=1.9;PercIns=1.9;
Scaffold7	RepeatMasker	Transposon	1271651	1272791	2734	-	.	ID=PET489.P1_TE1245;Target=Gypsy-8_CCO-I 3332 4472;Class=LTR/Gypsy;PercDiv=30.9;PercDel=2.0;PercIns=2.0;
Scaffold8	RepeatMasker	Transposon	5962	6007	270	-	.	ID=PET489.P1_TE1246;Target=BEL-7_DTa-I 4353 4397;Class=LTR/Pao;PercDiv=15.6;PercDel=0.0;PercIns=2.2;
Scaffold8	RepeatMasker	Transposon	6392	6537	238	-	.	ID=PET489.P1_TE1247;Target=MARY1_TM 7323 7447;Class=LTR/Gypsy;PercDiv=23.1;PercDel=0.0;PercIns=16.8;
Scaffold8	RepeatMasker	Transposon	9441	9548	242	-	.	ID=PET489.P1_TE1248;Target=Tad1-1_PPl 5672 5779;Class=LINE/Tad1;PercDiv=36.1;PercDel=0.0;PercIns=0.0;
Scaffold8	RepeatMasker	Transposon	9784	9840	251	-	.	ID=PET489.P1_TE1249;Target=Nimb-1_CQ 4821 4877;Class=LINE/I;PercDiv=26.3;PercDel=0.0;PercIns=0.0;
Scaffold8	RepeatMasker	Transposon	10976	11719	617	-	.	ID=PET489.P1_TE1250;Target=Tad1-1_PPl 3162 4226;Class=LINE/Tad1;PercDiv=34.8;PercDel=3.8;PercIns=4.6;
Scaffold8	RepeatMasker	Transposon	12334	12727	422	-	.	ID=PET489.P1_TE1251;Target=Tad1-1_PPl 2159 2550;Class=LINE/Tad1;PercDiv=35.9;PercDel=4.1;PercIns=4.6;
Scaffold8	RepeatMasker	Transposon	53292	53352	238	+	.	ID=PET489.P1_TE1252;Target=Gypsy-129_AA-I 3633 3694;Class=LTR/Gypsy;PercDiv=24.6;PercDel=1.6;PercIns=0.0;
Scaffold8	RepeatMasker	Transposon	68961	69403	978	-	.	ID=PET489.P1_TE1253;Target=Sagan-1_LB 2369 2817;Class=DNA/TcMar-Sagan;PercDiv=32.9;PercDel=1.8;PercIns=0.5;
Scaffold8	RepeatMasker	Transposon	69678	70562	433	-	.	ID=PET489.P1_TE1254;Target=Sagan-1_LB 1409 2313;Class=DNA/TcMar-Sagan;PercDiv=37.4;PercDel=4.8;PercIns=2.4;
Scaffold8	RepeatMasker	Transposon	122997	123120	237	+	.	ID=PET489.P1_TE1255;Target=Ag-Jock-1 1294 1414;Class=LINE/Jockey;PercDiv=31.4;PercDel=0.0;PercIns=2.5;
Scaffold8	RepeatMasker	Transposon	192449	192509	247	+	.	ID=PET489.P1_TE1256;Target=Gypsy-1_AC-I 816 879;Class=LTR/Gypsy;PercDiv=21.3;PercDel=4.9;PercIns=0.0;
Scaffold8	RepeatMasker	Transposon	192462	192509	271	+	.	ID=PET489.P1_TE1257;Target=TART_DV 6960 7007;Class=LINE/Jockey;PercDiv=8.3;PercDel=0.0;PercIns=0.0;
Scaffold8	RepeatMasker	Transposon	192510	192522	225	+	.	ID=PET489.P1_TE1258;Target=R7Ag2 1686 1746;Class=LINE/R1;PercDiv=24.2;PercDel=0.0;PercIns=0.0;
Scaffold8	RepeatMasker	Transposon	220494	220665	239	-	.	ID=PET489.P1_TE1259;Target=hATw-1_LB 3478 3651;Class=DNA/hAT-hATw;PercDiv=33.1;PercDel=2.9;PercIns=1.7;
Scaffold8	RepeatMasker	Transposon	222498	222588	238	-	.	ID=PET489.P1_TE1260;Target=Gypsy-20_SCH-I 8925 9015;Class=LTR/Gypsy;PercDiv=34.1;PercDel=0.0;PercIns=0.0;
Scaffold8	RepeatMasker	Transposon	222693	222765	246	+	.	ID=PET489.P1_TE1261;Target=Gypsy13-I_SP 1244 1317;Class=LTR/Gypsy;PercDiv=20.0;PercDel=5.5;PercIns=4.0;
Scaffold8	RepeatMasker	Transposon	241490	241576	361	+	.	ID=PET489.P1_TE1262;Target=Gypsy-20_SCH-I 4808 4894;Class=LTR/Gypsy;PercDiv=25.3;PercDel=0.0;PercIns=0.0;
Scaffold8	RepeatMasker	Transposon	242185	243364	2439	+	.	ID=PET489.P1_TE1263;Target=Gypsy-27_LBS-I 1863 3042;Class=LTR/Gypsy;PercDiv=33.3;PercDel=1.6;PercIns=1.6;
Scaffold8	RepeatMasker	Transposon	243870	244281	1219	+	.	ID=PET489.P1_TE1264;Target=Gypsy-27_LBS-I 6774 7124;Class=LTR/Gypsy;PercDiv=29.9;PercDel=2.0;PercIns=0.3;
Scaffold8	RepeatMasker	Transposon	288106	288338	367	-	.	ID=PET489.P1_TE1265;Target=Gypsy-4_CCO-I 5458 5657;Class=LTR/Gypsy;PercDiv=30.3;PercDel=9.2;PercIns=1.4;
Scaffold8	RepeatMasker	Transposon	291723	291797	244	-	.	ID=PET489.P1_TE1266;Target=Sagan-1_LB 3243 3319;Class=DNA/TcMar-Sagan;PercDiv=21.6;PercDel=4.0;PercIns=1.3;
Scaffold8	RepeatMasker	Transposon	297654	297956	368	+	.	ID=PET489.P1_TE1267;Target=Gypsy-27_LBS-I 985 1281;Class=LTR/Gypsy;PercDiv=38.5;PercDel=0.3;PercIns=2.4;
Scaffold8	RepeatMasker	Transposon	298542	300226	3577	+	.	ID=PET489.P1_TE1268;Target=Gypsy-18_LBS-I 4859 6543;Class=LTR/Gypsy;PercDiv=33.2;PercDel=1.9;PercIns=1.9;
Scaffold8	RepeatMasker	Transposon	300711	302101	1707	+	.	ID=PET489.P1_TE1269;Target=Gypsy-18_LBS-I 7643 9031;Class=LTR/Gypsy;PercDiv=35.9;PercDel=3.0;PercIns=3.2;
Scaffold8	RepeatMasker	Transposon	306395	306485	264	-	.	ID=PET489.P1_TE1270;Target=Copia-2_SCH-I 6932 7022;Class=LTR/Copia;PercDiv=36.3;PercDel=0.0;PercIns=0.0;
Scaffold8	RepeatMasker	Transposon	317056	317589	850	+	.	ID=PET489.P1_TE1271;Target=Gypsy-8_CCO-I 1666 2212;Class=LTR/Gypsy;PercDiv=31.2;PercDel=6.0;PercIns=3.5;
Scaffold8	RepeatMasker	Transposon	317747	320628	7014	+	.	ID=PET489.P1_TE1272;Target=Gypsy-8_CCO-I 2866 5702;Class=LTR/Gypsy;PercDiv=30.9;PercDel=2.0;PercIns=2.0;
Scaffold8	RepeatMasker	Transposon	386380	386434	254	+	.	ID=PET489.P1_TE1273;Target=BEL-628_AA-I 3948 4005;Class=LTR/Pao;PercDiv=20.0;PercDel=5.5;PercIns=0.0;
Scaffold8	RepeatMasker	Transposon	399643	399701	243	-	.	ID=PET489.P1_TE1274;Target=ERV1-N7-I_DR 593 652;Class=LTR/ERV1;PercDiv=20.7;PercDel=3.4;PercIns=1.7;
Scaffold8	RepeatMasker	Transposon	400930	400987	236	-	.	ID=PET489.P1_TE1275;Target=R1-1_DAn 4360 4416;Class=LINE/R1;PercDiv=22.8;PercDel=0.0;PercIns=1.8;
Scaffold8	RepeatMasker	Transposon	419504	419550	225	+	.	ID=PET489.P1_TE1276;Target=Copia6-VV_I-int 2432 2478;Class=LTR/Copia;PercDiv=9.3;PercDel=8.5;PercIns=8.5;
Scaffold8	RepeatMasker	Transposon	422161	422252	245	+	.	ID=PET489.P1_TE1277;Target=BEL-187_AA-I 5089 5178;Class=LTR/Pao;PercDiv=22.4;PercDel=5.4;PercIns=7.8;
Scaffold8	RepeatMasker	Transposon	430435	430474	225	+	.	ID=PET489.P1_TE1278;Target=Gypsy-78_CQ-I 3083 3120;Class=LTR/Gypsy;PercDiv=13.2;PercDel=0.0;PercIns=5.3;
Scaffold8	RepeatMasker	Transposon	430970	431051	251	-	.	ID=PET489.P1_TE1279;Target=Penelope-12_HM 5322 5402;Class=LINE/Penelope;PercDiv=29.6;PercDel=0.0;PercIns=1.2;
Scaffold8	RepeatMasker	Transposon	442623	442718	228	+	.	ID=PET489.P1_TE1280;Target=Gypsy-1_RP-I 5322 5420;Class=LTR/Gypsy;PercDiv=24.7;PercDel=6.2;PercIns=3.0;
Scaffold8	RepeatMasker	Transposon	450041	450187	298	-	.	ID=PET489.P1_TE1281;Target=Mariner-N2B_PSt 729 883;Class=DNA/TcMar;PercDiv=25.8;PercDel=8.2;PercIns=2.6;
Scaffold8	RepeatMasker	Transposon	450409	450468	228	-	.	ID=PET489.P1_TE1282;Target=Mariner-N2B_PSt 4 62;Class=DNA/TcMar;PercDiv=19.0;PercDel=1.7;PercIns=3.4;
Scaffold8	RepeatMasker	Transposon	462638	462762	260	+	.	ID=PET489.P1_TE1283;Target=MARY1_TM 7323 7442;Class=LTR/Gypsy;PercDiv=19.9;PercDel=3.2;PercIns=7.5;
Scaffold8	RepeatMasker	Transposon	466803	466863	228	+	.	ID=PET489.P1_TE1284;Target=Gypsy-12_ADe-I 4738 4798;Class=LTR/Gypsy;PercDiv=27.9;PercDel=0.0;PercIns=0.0;
Scaffold8	RepeatMasker	Transposon	467541	467628	231	+	.	ID=PET489.P1_TE1285;Target=Gypsy-12_ADe-I 4983 5061;Class=LTR/Gypsy;PercDiv=26.9;PercDel=0.0;PercIns=11.4;
Scaffold8	RepeatMasker	Transposon	467629	468738	1822	+	.	ID=PET489.P1_TE1286;Target=Gypsy-14_SCH-I 4749 5858;Class=LTR/Gypsy;PercDiv=36.4;PercDel=1.9;PercIns=1.9;
Scaffold8	RepeatMasker	Transposon	468948	469057	274	+	.	ID=PET489.P1_TE1287;Target=Gypsy-29_BG-I 3903 4012;Class=LTR/Gypsy;PercDiv=34.9;PercDel=0.9;PercIns=0.9;
Scaffold8	RepeatMasker	Transposon	470355	471066	1235	+	.	ID=PET489.P1_TE1288;Target=Gypsy-14_SCH-I 6657 7368;Class=LTR/Gypsy;PercDiv=33.1;PercDel=3.0;PercIns=3.0;
Scaffold8	RepeatMasker	Transposon	477946	478861	1023	-	.	ID=PET489.P1_TE1289;Target=Gypsy-1_CCO-I 4278 5199;Class=LTR/Gypsy;PercDiv=34.4;PercDel=4.3;PercIns=3.6;
Scaffold8	RepeatMasker	Transposon	479731	480514	1724	-	.	ID=PET489.P1_TE1290;Target=Gypsy-5_CPu-I 4928 5702;Class=LTR/Gypsy;PercDiv=31.2;PercDel=1.9;PercIns=1.9;
Scaffold8	RepeatMasker	Transposon	485167	485551	917	-	.	ID=PET489.P1_TE1291;Target=Gypsy-5_CPu-I 3640 4024;Class=LTR/Gypsy;PercDiv=32.0;PercDel=1.8;PercIns=1.8;
Scaffold8	RepeatMasker	Transposon	485796	487085	2100	-	.	ID=PET489.P1_TE1292;Target=Gypsy-5_CPu-I 2125 3414;Class=LTR/Gypsy;PercDiv=34.6;PercDel=1.8;PercIns=1.8;
Scaffold8	RepeatMasker	Transposon	489723	490839	2157	-	.	ID=PET489.P1_TE1293;Target=Gypsy-12_LBS-I 2127 3255;Class=LTR/Gypsy;PercDiv=36.3;PercDel=2.4;PercIns=1.3;
Scaffold8	RepeatMasker	Transposon	518794	518877	238	-	.	ID=PET489.P1_TE1294;Target=Crack-25_AAe 3921 4004;Class=LINE/L2;PercDiv=28.4;PercDel=3.6;PercIns=3.6;
Scaffold8	RepeatMasker	Transposon	524599	524686	231	+	.	ID=PET489.P1_TE1295;Target=ERV1-2_SSc-I 3375 3459;Class=LTR/ERV1;PercDiv=17.6;PercDel=5.7;PercIns=9.4;
Scaffold8	RepeatMasker	Transposon	557927	558000	232	-	.	ID=PET489.P1_TE1296;Target=BEL5-I_AG 1222 1295;Class=LTR/Pao;PercDiv=32.4;PercDel=0.0;PercIns=0.0;
Scaffold8	RepeatMasker	Transposon	624134	624169	231	+	.	ID=PET489.P1_TE1297;Target=SPMLIKE 5960 5995;Class=DNA/CMC-EnSpm;PercDiv=11.1;PercDel=0.0;PercIns=0.0;
Scaffold8	RepeatMasker	Transposon	645981	646033	244	+	.	ID=PET489.P1_TE1298;Target=CR1-40_DR 885 935;Class=LINE/Rex-Babar;PercDiv=21.6;PercDel=0.0;PercIns=3.9;
Scaffold8	RepeatMasker	Transposon	669920	669999	264	-	.	ID=PET489.P1_TE1299;Target=DNA-2-32_DR 5940 6019;Class=DNA/DNA;PercDiv=23.8;PercDel=0.0;PercIns=0.0;
Scaffold8	RepeatMasker	Transposon	669930	670018	285	+	.	ID=PET489.P1_TE1300;Target=Helitron-N3_DR 2731 2816;Class=RC/Helitron;PercDiv=25.6;PercDel=0.0;PercIns=3.5;
Scaffold8	RepeatMasker	Transposon	680970	681016	225	-	.	ID=PET489.P1_TE1301;Target=Academ-1_AMi 551 598;Class=DNA/Academ;PercDiv=21.3;PercDel=2.1;PercIns=0.0;
Scaffold8	RepeatMasker	Transposon	698583	699207	802	-	.	ID=PET489.P1_TE1302;Target=Helitron2_PPa 4477 5048;Class=RC/Helitron;PercDiv=36.1;PercDel=1.4;PercIns=2.0;
Scaffold8	RepeatMasker	Transposon	699460	701805	1550	-	.	ID=PET489.P1_TE1303;Target=Helitron2_PPa 1122 4129;Class=RC/Helitron;PercDiv=36.8;PercDel=3.7;PercIns=4.8;
Scaffold8	RepeatMasker	Transposon	702333	702415	227	-	.	ID=PET489.P1_TE1304;Target=Helitron2_CE 2533 2615;Class=RC/Helitron;PercDiv=25.3;PercDel=4.8;PercIns=4.8;
Scaffold8	RepeatMasker	Transposon	738410	738613	429	-	.	ID=PET489.P1_TE1305;Target=Gypsy-17_ADe-I 6031 6198;Class=LTR/Gypsy;PercDiv=31.9;PercDel=1.7;PercIns=1.7;
Scaffold8	RepeatMasker	Transposon	738983	741321	3026	-	.	ID=PET489.P1_TE1306;Target=Gypsy-17_ADe-I 2327 5604;Class=LTR/Gypsy;PercDiv=35.5;PercDel=2.6;PercIns=2.5;
Scaffold8	RepeatMasker	Transposon	741697	741830	300	-	.	ID=PET489.P1_TE1307;Target=Gypsy-17_ADe-I 1893 2013;Class=LTR/Gypsy;PercDiv=27.9;PercDel=0.4;PercIns=0.4;
Scaffold8	RepeatMasker	Transposon	742347	742395	245	-	.	ID=PET489.P1_TE1308;Target=Gypsy36-I_AG 2145 2193;Class=LTR/Gypsy;PercDiv=18.4;PercDel=0.0;PercIns=0.0;
Scaffold8	RepeatMasker	Transposon	761093	761144	247	+	.	ID=PET489.P1_TE1309;Target=Gypsy-42_AMi-I 776 828;Class=LTR/Gypsy;PercDiv=21.1;PercDel=1.9;PercIns=0.0;
Scaffold8	RepeatMasker	Transposon	805023	805081	225	+	.	ID=PET489.P1_TE1310;Target=Harbinger-12_PGr 786 845;Class=DNA/PIF-Harbinger;PercDiv=28.8;PercDel=1.7;PercIns=0.0;
Scaffold8	RepeatMasker	Transposon	810043	810116	302	-	.	ID=PET489.P1_TE1311;Target=Sagan-11_TMe 3120 3173;Class=DNA/TcMar-Sagan;PercDiv=20.9;PercDel=0.1;PercIns=0.5;
Scaffold8	RepeatMasker	Transposon	827419	828033	958	-	.	ID=PET489.P1_TE1312;Target=Gypsy-8_CCO-I 5145 5702;Class=LTR/Gypsy;PercDiv=32.5;PercDel=5.3;PercIns=3.8;
Scaffold8	RepeatMasker	Transposon	864480	864538	238	-	.	ID=PET489.P1_TE1313;Target=Copia-1-I_HS 2604 2662;Class=LTR/Copia;PercDiv=22.0;PercDel=0.0;PercIns=0.0;
Scaffold8	RepeatMasker	Transposon	864539	864555	226	-	.	ID=PET489.P1_TE1314;Target=EnSpm-5_HM 4526 4603;Class=DNA/CMC-EnSpm;PercDiv=23.7;PercDel=2.6;PercIns=0.0;
Scaffold8	RepeatMasker	Transposon	880890	881094	268	+	.	ID=PET489.P1_TE1315;Target=Gypsy-8_CCO-I 1666 1870;Class=LTR/Gypsy;PercDiv=33.5;PercDel=3.9;PercIns=3.9;
Scaffold8	RepeatMasker	Transposon	881394	881682	396	-	.	ID=PET489.P1_TE1316;Target=PCretro3_I-int 3856 4062;Class=LTR/Copia;PercDiv=32.0;PercDel=0.7;PercIns=1.8;
Scaffold8	RepeatMasker	Transposon	882115	882571	608	-	.	ID=PET489.P1_TE1317;Target=PCretro3_I-int 3406 3859;Class=LTR/Copia;PercDiv=31.8;PercDel=3.5;PercIns=4.2;
Scaffold8	RepeatMasker	Transposon	882772	882973	324	-	.	ID=PET489.P1_TE1318;Target=PCretro3_I-int 3176 3377;Class=LTR/Copia;PercDiv=32.8;PercDel=2.0;PercIns=2.0;
Scaffold8	RepeatMasker	Transposon	882857	882990	257	-	.	ID=PET489.P1_TE1319;Target=PCretro3_I-int 2996 3129;Class=LTR/Copia;PercDiv=30.2;PercDel=3.7;PercIns=3.7;
Scaffold8	RepeatMasker	Transposon	883052	883125	237	-	.	ID=PET489.P1_TE1320;Target=PCretro3_I-int 3084 3157;Class=LTR/Copia;PercDiv=28.4;PercDel=0.0;PercIns=0.0;
Scaffold8	RepeatMasker	Transposon	883807	884540	549	-	.	ID=PET489.P1_TE1321;Target=PCretro3_I-int 1393 2139;Class=LTR/Copia;PercDiv=32.4;PercDel=5.3;PercIns=5.3;
Scaffold8	RepeatMasker	Transposon	885671	885769	226	-	.	ID=PET489.P1_TE1322;Target=PCretro3_I-int 202 300;Class=LTR/Copia;PercDiv=36.4;PercDel=0.0;PercIns=0.0;
Scaffold8	RepeatMasker	Transposon	886423	886542	464	+	.	ID=PET489.P1_TE1323;Target=Gypsy-8_CCO-I 1884 2003;Class=LTR/Gypsy;PercDiv=26.7;PercDel=0.0;PercIns=0.0;
Scaffold8	RepeatMasker	Transposon	886896	888755	4145	+	.	ID=PET489.P1_TE1324;Target=Gypsy-8_CCO-I 2866 4726;Class=LTR/Gypsy;PercDiv=30.6;PercDel=2.3;PercIns=2.3;
Scaffold8	RepeatMasker	Transposon	888735	889138	877	+	.	ID=PET489.P1_TE1325;Target=Gypsy-8_CCO-I 4999 5402;Class=LTR/Gypsy;PercDiv=33.7;PercDel=0.2;PercIns=0.2;
Scaffold8	RepeatMasker	Transposon	889859	890129	412	+	.	ID=PET489.P1_TE1326;Target=Gypsy-8_CCO-I 5488 5627;Class=LTR/Gypsy;PercDiv=26.1;PercDel=4.2;PercIns=4.2;
Scaffold8	RepeatMasker	Transposon	902735	903762	2296	-	.	ID=PET489.P1_TE1327;Target=Copia-6_SCH-I 3886 4919;Class=LTR/Copia;PercDiv=32.2;PercDel=2.6;PercIns=2.0;
Scaffold8	RepeatMasker	Transposon	904332	904447	231	-	.	ID=PET489.P1_TE1328;Target=Copia-6_SCH-I 3248 3360;Class=LTR/Copia;PercDiv=24.4;PercDel=8.6;PercIns=11.5;
Scaffold8	RepeatMasker	Transposon	904471	905455	1986	-	.	ID=PET489.P1_TE1329;Target=Copia-6_SCH-I 2281 3282;Class=LTR/Copia;PercDiv=32.7;PercDel=3.2;PercIns=3.2;
Scaffold8	RepeatMasker	Transposon	974673	974710	228	+	.	ID=PET489.P1_TE1330;Target=CR1-31_DR 493 530;Class=LINE/Rex-Babar;PercDiv=18.4;PercDel=0.0;PercIns=0.0;
Scaffold8	RepeatMasker	Transposon	990148	990336	315	+	.	ID=PET489.P1_TE1331;Target=Copia-7_CPu-I 1158 1342;Class=LTR/Copia;PercDiv=38.9;PercDel=0.0;PercIns=2.2;
Scaffold8	RepeatMasker	Transposon	990703	991500	587	+	.	ID=PET489.P1_TE1332;Target=Copia-7_CPu-I 1425 2701;Class=LTR/Copia;PercDiv=37.8;PercDel=3.1;PercIns=2.6;
Scaffold8	RepeatMasker	Transposon	991843	993443	2825	+	.	ID=PET489.P1_TE1333;Target=Copia-7_CPu-I 3176 4782;Class=LTR/Copia;PercDiv=35.5;PercDel=2.5;PercIns=2.1;
Scaffold8	RepeatMasker	Transposon	997145	999997	7550	-	.	ID=PET489.P1_TE1334;Target=Gypsy-8_CCO-I 2866 5702;Class=LTR/Gypsy;PercDiv=30.6;PercDel=2.0;PercIns=1.8;
Scaffold8	RepeatMasker	Transposon	999995	1000676	840	-	.	ID=PET489.P1_TE1335;Target=Gypsy-8_CCO-I 1679 2348;Class=LTR/Gypsy;PercDiv=32.4;PercDel=5.3;PercIns=7.2;
Scaffold8	RepeatMasker	Transposon	1001031	1001595	485	-	.	ID=PET489.P1_TE1336;Target=Gypsy-8_CCO-I 678 1260;Class=LTR/Gypsy;PercDiv=34.1;PercDel=8.5;PercIns=5.2;
Scaffold8	RepeatMasker	Transposon	1003325	1004605	1917	-	.	ID=PET489.P1_TE1337;Target=Gypsy-14_SCH-I 6495 7783;Class=LTR/Gypsy;PercDiv=37.6;PercDel=2.3;PercIns=1.7;
Scaffold8	RepeatMasker	Transposon	1020657	1020718	236	+	.	ID=PET489.P1_TE1338;Target=Gypsy-10_PR-I 5213 5274;Class=LTR/Gypsy;PercDiv=27.4;PercDel=0.0;PercIns=0.0;
Scaffold8	RepeatMasker	Transposon	1021198	1023451	2604	+	.	ID=PET489.P1_TE1339;Target=Gypsy-17_ADe-I 2330 4789;Class=LTR/Gypsy;PercDiv=36.8;PercDel=2.5;PercIns=2.2;
Scaffold8	RepeatMasker	Transposon	1023807	1024059	450	+	.	ID=PET489.P1_TE1340;Target=Gypsy-17_ADe-I 5350 5704;Class=LTR/Gypsy;PercDiv=30.7;PercDel=8.0;PercIns=0.7;
Scaffold8	RepeatMasker	Transposon	1027670	1027739	291	+	.	ID=PET489.P1_TE1341;Target=Gypsy-14_SCH-I 4253 4322;Class=LTR/Gypsy;PercDiv=27.1;PercDel=0.0;PercIns=0.0;
Scaffold8	RepeatMasker	Transposon	1028289	1029626	2324	+	.	ID=PET489.P1_TE1342;Target=Gypsy-14_SCH-I 4749 6093;Class=LTR/Gypsy;PercDiv=34.5;PercDel=2.7;PercIns=2.2;
Scaffold8	RepeatMasker	Transposon	1029992	1030491	557	+	.	ID=PET489.P1_TE1343;Target=Gypsy-14_SCH-I 7270 7783;Class=LTR/Gypsy;PercDiv=36.8;PercDel=4.4;PercIns=1.6;
Scaffold8	RepeatMasker	Transposon	1035161	1035219	230	+	.	ID=PET489.P1_TE1344;Target=Copia-7_Mad-I 3693 3752;Class=LTR/Copia;PercDiv=15.5;PercDel=3.4;PercIns=1.7;
Scaffold8	RepeatMasker	Transposon	1058784	1058845	226	+	.	ID=PET489.P1_TE1345;Target=RTE-3_AG 1336 1395;Class=LINE/RTE-BovB;PercDiv=28.4;PercDel=0.0;PercIns=3.3;
Scaffold8	RepeatMasker	Transposon	1059944	1060000	226	+	.	ID=PET489.P1_TE1346;Target=Gypsy-17_DPu-I 5485 5544;Class=LTR/Gypsy;PercDiv=21.1;PercDel=5.3;PercIns=0.0;
Scaffold8	RepeatMasker	Transposon	1070449	1070521	227	+	.	ID=PET489.P1_TE1347;Target=Gypsy-163_ZM-LTR 329 403;Class=LTR/Gypsy;PercDiv=22.5;PercDel=5.5;PercIns=2.7;
Scaffold8	RepeatMasker	Transposon	1140061	1141460	925	+	.	ID=PET489.P1_TE1348;Target=Gypsy-6_CPu-I 345 1830;Class=LTR/Gypsy;PercDiv=35.5;PercDel=3.1;PercIns=6.7;
Scaffold8	RepeatMasker	Transposon	1141891	1142435	1302	+	.	ID=PET489.P1_TE1349;Target=Gypsy-6_CPu-I 1638 2725;Class=LTR/Gypsy;PercDiv=33.4;PercDel=1.6;PercIns=1.4;
Scaffold8	RepeatMasker	Transposon	1142637	1145068	5685	+	.	ID=PET489.P1_TE1350;Target=Gypsy-6_CPu-I 2897 5353;Class=LTR/Gypsy;PercDiv=33.2;PercDel=2.7;PercIns=1.7;
Scaffold8	RepeatMasker	Transposon	1145253	1145415	243	+	.	ID=PET489.P1_TE1351;Target=Gypsy-6_CPu-I 5243 5403;Class=LTR/Gypsy;PercDiv=33.6;PercDel=3.7;PercIns=5.0;
Scaffold8	RepeatMasker	Transposon	1157459	1157510	232	-	.	ID=PET489.P1_TE1352;Target=Zator-1_HRo 957 1011;Class=DNA/Zator;PercDiv=12.0;PercDel=9.6;PercIns=3.6;
Scaffold8	RepeatMasker	Transposon	1160318	1160363	226	-	.	ID=PET489.P1_TE1353;Target=DIRS-24_NV 2854 2899;Class=LTR/Ngaro;PercDiv=26.1;PercDel=0.0;PercIns=0.0;
Scaffold8	RepeatMasker	Transposon	1176808	1176870	233	+	.	ID=PET489.P1_TE1354;Target=Sagan-5_MLP 1715 1780;Class=DNA/TcMar-Sagan;PercDiv=28.6;PercDel=4.8;PercIns=0.0;
Scaffold9	RepeatMasker	Transposon	12602	12641	244	+	.	ID=PET489.P1_TE1355;Target=Copia-3_CCO-I 1596 1634;Class=LTR/Copia;PercDiv=12.8;PercDel=0.0;PercIns=2.6;
Scaffold9	RepeatMasker	Transposon	12617	13487	1670	+	.	ID=PET489.P1_TE1356;Target=Copia-3_CCO-I 2281 3157;Class=LTR/Copia;PercDiv=33.5;PercDel=2.1;PercIns=1.4;
Scaffold9	RepeatMasker	Transposon	14461	15773	2497	+	.	ID=PET489.P1_TE1357;Target=Copia-3_CCO-I 3817 5149;Class=LTR/Copia;PercDiv=32.1;PercDel=3.0;PercIns=1.4;
Scaffold9	RepeatMasker	Transposon	25301	25492	540	-	.	ID=PET489.P1_TE1358;Target=Gypsy-8_CCO-I 1812 2003;Class=LTR/Gypsy;PercDiv=30.0;PercDel=1.0;PercIns=1.0;
Scaffold9	RepeatMasker	Transposon	29003	29135	283	-	.	ID=PET489.P1_TE1359;Target=Sagan-1_LB 1954 2090;Class=DNA/TcMar-Sagan;PercDiv=32.3;PercDel=3.0;PercIns=0.0;
Scaffold9	RepeatMasker	Transposon	61787	61865	225	+	.	ID=PET489.P1_TE1360;Target=Sagan-1_LB 3240 3319;Class=DNA/TcMar-Sagan;PercDiv=29.1;PercDel=1.3;PercIns=0.0;
Scaffold9	RepeatMasker	Transposon	85679	85732	232	+	.	ID=PET489.P1_TE1361;Target=BEL-594_AA-I 6265 6319;Class=LTR/Pao;PercDiv=22.2;PercDel=1.9;PercIns=0.0;
Scaffold9	RepeatMasker	Transposon	122876	123363	356	-	.	ID=PET489.P1_TE1362;Target=Gypsy-8_CPu-I 3255 3719;Class=LTR/Gypsy;PercDiv=35.4;PercDel=2.9;PercIns=3.9;
Scaffold9	RepeatMasker	Transposon	123362	124483	1691	-	.	ID=PET489.P1_TE1363;Target=Gypsy-26_LBS-I 2425 3547;Class=LTR/Gypsy;PercDiv=38.3;PercDel=1.2;PercIns=1.2;
Scaffold9	RepeatMasker	Transposon	126046	129166	2534	-	.	ID=PET489.P1_TE1364;Target=Gypsy-4_CPu-I 3068 6384;Class=LTR/Gypsy;PercDiv=35.9;PercDel=3.2;PercIns=3.3;
Scaffold9	RepeatMasker	Transposon	129863	130099	264	-	.	ID=PET489.P1_TE1365;Target=Gypsy-4_CPu-I 2491 2734;Class=LTR/Gypsy;PercDiv=31.1;PercDel=4.3;PercIns=4.3;
Scaffold9	RepeatMasker	Transposon	328700	328781	228	+	.	ID=PET489.P1_TE1366;Target=Kolobok-3_Aplcal 574 658;Class=DNA/Kolobok-Hydra;PercDiv=29.3;PercDel=3.7;PercIns=0.0;
Scaffold9	RepeatMasker	Transposon	335785	335824	229	+	.	ID=PET489.P1_TE1367;Target=RTAg4 1977 2016;Class=LINE/R1;PercDiv=17.5;PercDel=0.0;PercIns=0.0;
Scaffold9	RepeatMasker	Transposon	335793	335814	231	+	.	ID=PET489.P1_TE1368;Target=RT1 3155 3189;Class=LINE/R1;PercDiv=23.5;PercDel=6.8;PercIns=1.6;
Scaffold9	RepeatMasker	Transposon	335815	335857	233	-	.	ID=PET489.P1_TE1369;Target=Gypsy-10_PIT-I 1812 1854;Class=LTR/Gypsy;PercDiv=18.6;PercDel=0.0;PercIns=0.0;
Scaffold9	RepeatMasker	Transposon	335825	335839	229	+	.	ID=PET489.P1_TE1370;Target=Gypsy-9-I_CR 10844 10897;Class=LTR/Gypsy;PercDiv=25.0;PercDel=0.0;PercIns=1.8;
Scaffold9	RepeatMasker	Transposon	335858	335909	231	+	.	ID=PET489.P1_TE1371;Target=RT1 3190 3277;Class=LINE/R1;PercDiv=23.5;PercDel=6.8;PercIns=1.6;
Scaffold9	RepeatMasker	Transposon	342189	342271	263	-	.	ID=PET489.P1_TE1372;Target=Polinton-2A_NV 13779 13864;Class=DNA/Maverick;PercDiv=24.1;PercDel=3.6;PercIns=0.0;
Scaffold9	RepeatMasker	Transposon	344987	345050	239	+	.	ID=PET489.P1_TE1373;Target=Gypsy-8_AA-LTR 84 150;Class=LTR/Gypsy;PercDiv=23.8;PercDel=6.2;PercIns=1.5;
Scaffold9	RepeatMasker	Transposon	364513	365337	895	+	.	ID=PET489.P1_TE1374;Target=PCretro3_I-int 1393 2215;Class=LTR/Copia;PercDiv=33.6;PercDel=4.5;PercIns=4.7;
Scaffold9	RepeatMasker	Transposon	365859	365902	1454	+	.	ID=PET489.P1_TE1375;Target=PCretro3_I-int 2769 2817;Class=LTR/Copia;PercDiv=35.2;PercDel=3.8;PercIns=4.3;
Scaffold9	RepeatMasker	Transposon	365903	366085	382	-	.	ID=PET489.P1_TE1376;Target=Copia-4_SCH-I 1353 1535;Class=LTR/Copia;PercDiv=32.2;PercDel=3.3;PercIns=3.3;
Scaffold9	RepeatMasker	Transposon	366086	367314	1454	+	.	ID=PET489.P1_TE1377;Target=PCretro3_I-int 2818 4213;Class=LTR/Copia;PercDiv=35.2;PercDel=3.8;PercIns=4.3;
Scaffold9	RepeatMasker	Transposon	369171	370225	1409	-	.	ID=PET489.P1_TE1378;Target=Gypsy-8_CPu-I 3771 5241;Class=LTR/Gypsy;PercDiv=34.8;PercDel=4.2;PercIns=2.2;
Scaffold9	RepeatMasker	Transposon	370237	370409	357	-	.	ID=PET489.P1_TE1379;Target=Gypsy-8_CPu-I 3237 3401;Class=LTR/Gypsy;PercDiv=30.6;PercDel=0.0;PercIns=0.0;
Scaffold9	RepeatMasker	Transposon	375565	375883	431	-	.	ID=PET489.P1_TE1380;Target=SKIPPY-I 4116 4344;Class=LTR/Gypsy;PercDiv=32.7;PercDel=6.0;PercIns=6.0;
Scaffold9	RepeatMasker	Transposon	377713	377763	228	-	.	ID=PET489.P1_TE1381;Target=Gypsy-1_AC-I 840 890;Class=LTR/Gypsy;PercDiv=17.6;PercDel=0.0;PercIns=0.0;
Scaffold9	RepeatMasker	Transposon	379861	380076	563	-	.	ID=PET489.P1_TE1382;Target=Gypsy-8_CCO-I 4556 4748;Class=LTR/Gypsy;PercDiv=27.9;PercDel=1.8;PercIns=1.9;
Scaffold9	RepeatMasker	Transposon	381315	381744	1456	-	.	ID=PET489.P1_TE1383;Target=Gypsy-17_ADe-I 2273 2705;Class=LTR/Gypsy;PercDiv=27.8;PercDel=1.2;PercIns=0.5;
Scaffold9	RepeatMasker	Transposon	382146	382393	456	-	.	ID=PET489.P1_TE1384;Target=Gypsy-17_ADe-I 1666 1913;Class=LTR/Gypsy;PercDiv=35.8;PercDel=2.0;PercIns=2.0;
Scaffold9	RepeatMasker	Transposon	384744	385318	1004	-	.	ID=PET489.P1_TE1385;Target=Gypsy-5_CPu-I 2509 3083;Class=LTR/Gypsy;PercDiv=35.6;PercDel=0.9;PercIns=0.9;
Scaffold9	RepeatMasker	Transposon	452436	452488	236	-	.	ID=PET489.P1_TE1386;Target=INV2j_DB 372 424;Class=Unknown/Unknown;PercDiv=21.1;PercDel=1.9;PercIns=1.9;
Scaffold9	RepeatMasker	Transposon	452443	452508	261	+	.	ID=PET489.P1_TE1387;Target=MuDr-3_HM 4632 4696;Class=DNA/MULE-MuDR;PercDiv=18.8;PercDel=1.5;PercIns=3.1;
Scaffold9	RepeatMasker	Transposon	458560	458653	245	-	.	ID=PET489.P1_TE1388;Target=P3_AG 2257 2351;Class=DNA/P;PercDiv=26.4;PercDel=4.3;PercIns=3.2;
Scaffold9	RepeatMasker	Transposon	479710	480076	439	-	.	ID=PET489.P1_TE1389;Target=Gypsy-8_CCO-I 5294 5669;Class=LTR/Gypsy;PercDiv=31.8;PercDel=7.4;PercIns=4.8;
Scaffold9	RepeatMasker	Transposon	479767	481068	3152	-	.	ID=PET489.P1_TE1390;Target=Gypsy-8_CCO-I 4401 5702;Class=LTR/Gypsy;PercDiv=30.0;PercDel=2.1;PercIns=2.1;
Scaffold9	RepeatMasker	Transposon	481673	482147	1330	-	.	ID=PET489.P1_TE1391;Target=Gypsy-8_CCO-I 3314 3716;Class=LTR/Gypsy;PercDiv=28.6;PercDel=0.7;PercIns=0.7;
Scaffold9	RepeatMasker	Transposon	499454	499503	228	+	.	ID=PET489.P1_TE1392;Target=Gypsy36-I_AG 2144 2193;Class=LTR/Gypsy;PercDiv=20.0;PercDel=0.0;PercIns=0.0;
Scaffold9	RepeatMasker	Transposon	500025	500125	264	+	.	ID=PET489.P1_TE1393;Target=Gypsy-17_ADe-I 1913 2013;Class=LTR/Gypsy;PercDiv=28.0;PercDel=1.0;PercIns=1.0;
Scaffold9	RepeatMasker	Transposon	500615	502682	2728	+	.	ID=PET489.P1_TE1394;Target=Gypsy-17_ADe-I 2327 4511;Class=LTR/Gypsy;PercDiv=35.0;PercDel=3.1;PercIns=3.0;
Scaffold9	RepeatMasker	Transposon	502683	502872	257	+	.	ID=PET489.P1_TE1395;Target=Gypsy14-I_CR 2322 2511;Class=LTR/Gypsy;PercDiv=35.0;PercDel=3.7;PercIns=3.7;
Scaffold9	RepeatMasker	Transposon	502873	502900	2728	+	.	ID=PET489.P1_TE1396;Target=Gypsy-17_ADe-I 4512 4542;Class=LTR/Gypsy;PercDiv=35.0;PercDel=3.1;PercIns=3.0;
Scaffold9	RepeatMasker	Transposon	503242	503445	447	+	.	ID=PET489.P1_TE1397;Target=Gypsy-17_ADe-I 6031 6198;Class=LTR/Gypsy;PercDiv=30.0;PercDel=1.9;PercIns=1.9;
Scaffold9	RepeatMasker	Transposon	507532	507663	242	-	.	ID=PET489.P1_TE1398;Target=Gypsy-8_CCO-LTR 292 436;Class=LTR/Gypsy;PercDiv=19.2;PercDel=15.9;PercIns=5.5;
Scaffold9	RepeatMasker	Transposon	508895	508993	260	+	.	ID=PET489.P1_TE1399;Target=Gypsy-115_SB-I 3176 3267;Class=LTR/Gypsy;PercDiv=18.4;PercDel=4.0;PercIns=12.0;
Scaffold9	RepeatMasker	Transposon	518417	519922	1371	-	.	ID=PET489.P1_TE1400;Target=Copia-4_LBS-I 3379 4769;Class=LTR/Copia;PercDiv=35.9;PercDel=3.7;PercIns=3.4;
Scaffold9	RepeatMasker	Transposon	520356	521642	1452	-	.	ID=PET489.P1_TE1401;Target=Copia-4_LBS-I 1391 2669;Class=LTR/Copia;PercDiv=35.7;PercDel=3.6;PercIns=4.2;
Scaffold9	RepeatMasker	Transposon	522081	522163	269	-	.	ID=PET489.P1_TE1402;Target=Copia-4_LBS-I 880 962;Class=LTR/Copia;PercDiv=24.7;PercDel=2.4;PercIns=2.4;
Scaffold9	RepeatMasker	Transposon	526989	527030	229	+	.	ID=PET489.P1_TE1403;Target=BEL-15_CQ-I 3677 3719;Class=LTR/Pao;PercDiv=16.7;PercDel=2.4;PercIns=0.0;
Scaffold9	RepeatMasker	Transposon	563234	563317	226	+	.	ID=PET489.P1_TE1404;Target=RLG_scReina_3_1-I 97 181;Class=LTR/Gypsy;PercDiv=27.1;PercDel=4.8;PercIns=3.5;
Scaffold9	RepeatMasker	Transposon	570597	570625	227	+	.	ID=PET489.P1_TE1405;Target=Copia-93_BRa-LTR 112 140;Class=LTR/Copia;PercDiv=3.5;PercDel=0.0;PercIns=0.0;
Scaffold9	RepeatMasker	Transposon	577012	577079	228	-	.	ID=PET489.P1_TE1406;Target=Gypsy-32_ADe-I 101 168;Class=LTR/Gypsy;PercDiv=20.0;PercDel=4.4;PercIns=4.4;
Scaffold9	RepeatMasker	Transposon	638951	639005	241	-	.	ID=PET489.P1_TE1407;Target=Gypsy-49_BG-I 4123 4182;Class=LTR/Gypsy;PercDiv=18.2;PercDel=9.1;PercIns=0.0;
Scaffold9	RepeatMasker	Transposon	669695	669751	226	+	.	ID=PET489.P1_TE1408;Target=MuDR-5_STu 15399 15455;Class=DNA/MULE-MuDR;PercDiv=24.6;PercDel=0.0;PercIns=0.0;
Scaffold9	RepeatMasker	Transposon	681242	681278	239	-	.	ID=PET489.P1_TE1409;Target=Copia-69_GM-I 3984 4021;Class=LTR/Copia;PercDiv=5.4;PercDel=2.7;PercIns=0.0;
Scaffold9	RepeatMasker	Transposon	687519	687643	231	+	.	ID=PET489.P1_TE1410;Target=Copia-3_DMoj-I 1531 1656;Class=LTR/Copia;PercDiv=27.5;PercDel=4.8;PercIns=4.0;
Scaffold9	RepeatMasker	Transposon	687553	687657	373	+	.	ID=PET489.P1_TE1411;Target=Copia-1_PPM-I 1744 1848;Class=LTR/Copia;PercDiv=32.4;PercDel=0.0;PercIns=0.0;
Scaffold9	RepeatMasker	Transposon	687744	687997	459	+	.	ID=PET489.P1_TE1412;Target=Copia-3_DMoj-I 1634 2125;Class=LTR/Copia;PercDiv=31.5;PercDel=2.2;PercIns=2.2;
Scaffold9	RepeatMasker	Transposon	688312	688373	241	-	.	ID=PET489.P1_TE1413;Target=ATCopia24I 2739 2800;Class=LTR/Copia;PercDiv=29.0;PercDel=0.0;PercIns=0.0;
Scaffold9	RepeatMasker	Transposon	692018	693359	2292	-	.	ID=PET489.P1_TE1414;Target=Sagan-1_LB 1856 3211;Class=DNA/TcMar-Sagan;PercDiv=34.6;PercDel=2.9;PercIns=1.8;
Scaffold9	RepeatMasker	Transposon	704674	704907	272	-	.	ID=PET489.P1_TE1415;Target=RTAg4 1687 1916;Class=LINE/R1;PercDiv=34.6;PercDel=3.0;PercIns=4.8;
Scaffold9	RepeatMasker	Transposon	704790	704915	290	-	.	ID=PET489.P1_TE1416;Target=TART_DV 2706 2837;Class=LINE/Jockey;PercDiv=28.0;PercDel=5.6;PercIns=0.8;
Scaffold9	RepeatMasker	Transposon	725861	725964	229	+	.	ID=PET489.P1_TE1417;Target=Gypsy-20_DAn-I 4879 4977;Class=LTR/Gypsy;PercDiv=17.8;PercDel=2.9;PercIns=8.1;
Scaffold9	RepeatMasker	Transposon	742268	742358	244	-	.	ID=PET489.P1_TE1418;Target=MuDR-10_GM 842 926;Class=DNA/MULE-MuDR;PercDiv=27.2;PercDel=0.0;PercIns=7.1;
Scaffold9	RepeatMasker	Transposon	760539	760625	264	+	.	ID=PET489.P1_TE1419;Target=Gypsy-14_DAn-I 15 86;Class=LTR/Gypsy;PercDiv=20.3;PercDel=0.0;PercIns=20.8;
Scaffold9	RepeatMasker	Transposon	786233	786312	233	-	.	ID=PET489.P1_TE1420;Target=Gypsy8-I_Dpse 6533 6606;Class=LTR/Gypsy;PercDiv=24.5;PercDel=0.0;PercIns=8.1;
Scaffold9	RepeatMasker	Transposon	799030	799061	228	-	.	ID=PET489.P1_TE1421;Target=Copia-27_BG-I 3758 3789;Class=LTR/Copia;PercDiv=12.5;PercDel=0.0;PercIns=0.0;
Scaffold9	RepeatMasker	Transposon	827347	827378	243	+	.	ID=PET489.P1_TE1422;Target=Novosib-3_CR 3289 3405;Class=DNA/Novosib;PercDiv=25.9;PercDel=5.9;PercIns=0.0;
Scaffold9	RepeatMasker	Transposon	827379	827461	259	-	.	ID=PET489.P1_TE1423;Target=Ag-Jock-1 1365 1447;Class=LINE/Jockey;PercDiv=26.5;PercDel=0.0;PercIns=0.0;
Scaffold9	RepeatMasker	Transposon	844928	845405	522	+	.	ID=PET489.P1_TE1424;Target=CcNgaro3 1913 2391;Class=LTR/Ngaro;PercDiv=36.6;PercDel=2.5;PercIns=2.3;
Scaffold9	RepeatMasker	Transposon	845747	846862	635	+	.	ID=PET489.P1_TE1425;Target=CcNgaro3 2631 3763;Class=LTR/Ngaro;PercDiv=36.2;PercDel=5.4;PercIns=3.8;
Scaffold9	RepeatMasker	Transposon	847256	848198	667	+	.	ID=PET489.P1_TE1426;Target=CcNgaro3 4204 5160;Class=LTR/Ngaro;PercDiv=36.5;PercDel=5.6;PercIns=4.1;
Scaffold9	RepeatMasker	Transposon	850879	850965	435	-	.	ID=PET489.P1_TE1427;Target=MamSINE1 7 93;Class=SINE/tRNA-RTE;PercDiv=23.0;PercDel=0.0;PercIns=0.0;
Scaffold9	RepeatMasker	Transposon	878117	878219	236	-	.	ID=PET489.P1_TE1428;Target=LTR-1_PGr-LTR 114 215;Class=LTR/LTR;PercDiv=22.9;PercDel=5.8;PercIns=6.9;
Scaffold10	RepeatMasker	Transposon	33525	33665	260	+	.	ID=PET489.P1_TE1429;Target=hAT-12_XT 273 412;Class=DNA/hAT-Ac;PercDiv=24.8;PercDel=7.8;PercIns=8.6;
Scaffold10	RepeatMasker	Transposon	53868	53988	245	+	.	ID=PET489.P1_TE1430;Target=Copia-3_ADe-I 9862 9982;Class=LTR/Copia;PercDiv=37.5;PercDel=0.8;PercIns=0.8;
Scaffold10	RepeatMasker	Transposon	63013	63113	241	-	.	ID=PET489.P1_TE1431;Target=EnSpm-1_HV 1878 1940;Class=DNA/CMC-EnSpm;PercDiv=27.0;PercDel=0.0;PercIns=6.4;
Scaffold10	RepeatMasker	Transposon	110291	113139	7630	-	.	ID=PET489.P1_TE1432;Target=Gypsy-8_CCO-I 2866 5702;Class=LTR/Gypsy;PercDiv=30.6;PercDel=1.8;PercIns=1.8;
Scaffold10	RepeatMasker	Transposon	113494	114769	865	-	.	ID=PET489.P1_TE1433;Target=Gypsy-8_CCO-I 707 2003;Class=LTR/Gypsy;PercDiv=38.5;PercDel=5.2;PercIns=3.5;
Scaffold10	RepeatMasker	Transposon	116712	117130	501	+	.	ID=PET489.P1_TE1434;Target=Gypsy-1_ADJ-I 3921 4730;Class=LTR/Gypsy;PercDiv=30.3;PercDel=7.2;PercIns=2.8;
Scaffold10	RepeatMasker	Transposon	117299	117563	387	+	.	ID=PET489.P1_TE1435;Target=Gypsy-13_MLP-I 5062 5484;Class=LTR/Gypsy;PercDiv=29.1;PercDel=4.6;PercIns=2.5;
Scaffold10	RepeatMasker	Transposon	119104	119145	228	+	.	ID=PET489.P1_TE1436;Target=Copia10-NVi_I-int 2716 2757;Class=LTR/Copia;PercDiv=19.1;PercDel=0.0;PercIns=0.0;
Scaffold10	RepeatMasker	Transposon	178836	179057	337	+	.	ID=PET489.P1_TE1437;Target=Gypsy-8_CCO-I 674 905;Class=LTR/Gypsy;PercDiv=39.6;PercDel=4.5;PercIns=0.0;
Scaffold10	RepeatMasker	Transposon	179060	179244	225	-	.	ID=PET489.P1_TE1438;Target=MARY1_TM 7323 7482;Class=LTR/Gypsy;PercDiv=23.9;PercDel=0.5;PercIns=16.2;
Scaffold10	RepeatMasker	Transposon	179950	180089	274	-	.	ID=PET489.P1_TE1439;Target=Gypsy-8_CCO-I 5341 5480;Class=LTR/Gypsy;PercDiv=35.2;PercDel=0.7;PercIns=0.7;
Scaffold10	RepeatMasker	Transposon	179972	182456	6556	-	.	ID=PET489.P1_TE1440;Target=Gypsy-8_CCO-I 3230 5702;Class=LTR/Gypsy;PercDiv=30.8;PercDel=1.5;PercIns=2.0;
Scaffold10	RepeatMasker	Transposon	182963	184373	1085	-	.	ID=PET489.P1_TE1441;Target=Gypsy-8_CCO-I 600 2003;Class=LTR/Gypsy;PercDiv=36.7;PercDel=4.3;PercIns=3.1;
Scaffold10	RepeatMasker	Transposon	186524	186861	836	+	.	ID=PET489.P1_TE1442;Target=Gypsy-8_CCO-I 1666 2003;Class=LTR/Gypsy;PercDiv=33.9;PercDel=1.5;PercIns=1.5;
Scaffold10	RepeatMasker	Transposon	186613	187041	674	+	.	ID=PET489.P1_TE1443;Target=MARY1_TM 601 1017;Class=LTR/Gypsy;PercDiv=34.8;PercDel=1.9;PercIns=4.8;
Scaffold10	RepeatMasker	Transposon	187216	190104	6627	+	.	ID=PET489.P1_TE1444;Target=Gypsy-8_CCO-I 2866 5702;Class=LTR/Gypsy;PercDiv=33.2;PercDel=1.8;PercIns=2.0;
Scaffold10	RepeatMasker	Transposon	223791	224035	280	-	.	ID=PET489.P1_TE1445;Target=Tad1-1_PPl 4298 4534;Class=LINE/Tad1;PercDiv=35.0;PercDel=2.0;PercIns=5.5;
Scaffold10	RepeatMasker	Transposon	224570	225136	616	-	.	ID=PET489.P1_TE1446;Target=Tad1-1_PPl 3422 4071;Class=LINE/Tad1;PercDiv=38.2;PercDel=1.7;PercIns=1.7;
Scaffold10	RepeatMasker	Transposon	225015	225277	315	-	.	ID=PET489.P1_TE1447;Target=Tad1-1_GLuc 3063 3325;Class=LINE/Tad1;PercDiv=36.4;PercDel=1.9;PercIns=1.9;
Scaffold10	RepeatMasker	Transposon	226116	226191	228	-	.	ID=PET489.P1_TE1448;Target=Tad1-1_PPl 2472 2547;Class=LINE/Tad1;PercDiv=28.0;PercDel=1.3;PercIns=1.3;
Scaffold10	RepeatMasker	Transposon	248014	248055	246	+	.	ID=PET489.P1_TE1449;Target=MuDRF-2_MLP 2854 2895;Class=DNA/MULE-F;PercDiv=19.1;PercDel=0.0;PercIns=0.0;
Scaffold10	RepeatMasker	Transposon	253149	254172	378	-	.	ID=PET489.P1_TE1450;Target=Tad1-1_PPl 2931 4271;Class=LINE/Tad1;PercDiv=40.6;PercDel=1.9;PercIns=2.5;
Scaffold10	RepeatMasker	Transposon	254872	254942	261	-	.	ID=PET489.P1_TE1451;Target=Tad1-1_PPl 2164 2234;Class=LINE/Tad1;PercDiv=28.2;PercDel=0.0;PercIns=0.0;
Scaffold10	RepeatMasker	Transposon	269470	269539	296	+	.	ID=PET489.P1_TE1452;Target=Gypsy-4_SCH-I 4253 4322;Class=LTR/Gypsy;PercDiv=27.1;PercDel=0.0;PercIns=0.0;
Scaffold10	RepeatMasker	Transposon	270006	272509	2801	+	.	ID=PET489.P1_TE1453;Target=Gypsy-14_SCH-I 3307 6093;Class=LTR/Gypsy;PercDiv=35.2;PercDel=2.7;PercIns=2.9;
Scaffold10	RepeatMasker	Transposon	271826	272814	2002	+	.	ID=PET489.P1_TE1454;Target=Gypsy-14_SCH-I 6495 7487;Class=LTR/Gypsy;PercDiv=34.0;PercDel=2.2;PercIns=1.8;
Scaffold10	RepeatMasker	Transposon	272862	273151	568	+	.	ID=PET489.P1_TE1455;Target=Gypsy-14_SCH-I 6046 6335;Class=LTR/Gypsy;PercDiv=31.3;PercDel=3.1;PercIns=3.1;
Scaffold10	RepeatMasker	Transposon	299807	299861	227	-	.	ID=PET489.P1_TE1456;Target=Gypsy-94_AA-I 1754 1808;Class=LTR/Gypsy;PercDiv=20.4;PercDel=1.8;PercIns=1.8;
Scaffold10	RepeatMasker	Transposon	300208	300328	225	-	.	ID=PET489.P1_TE1457;Target=Gypsy-8_CCO-LTR 306 436;Class=LTR/Gypsy;PercDiv=21.8;PercDel=14.1;PercIns=5.3;
Scaffold10	RepeatMasker	Transposon	342016	342093	255	-	.	ID=PET489.P1_TE1458;Target=ATCopia24I 2733 2803;Class=LTR/Copia;PercDiv=17.1;PercDel=0.0;PercIns=9.9;
Scaffold10	RepeatMasker	Transposon	342042	342103	258	+	.	ID=PET489.P1_TE1459;Target=CACTA_LP 3076 3135;Class=DNA/CMC-EnSpm;PercDiv=16.7;PercDel=0.0;PercIns=3.3;
Scaffold10	RepeatMasker	Transposon	375113	375193	240	-	.	ID=PET489.P1_TE1460;Target=BEL-6_DAn-I 3070 3152;Class=LTR/Pao;PercDiv=18.4;PercDel=8.6;PercIns=6.0;
Scaffold10	RepeatMasker	Transposon	404582	404621	251	-	.	ID=PET489.P1_TE1461;Target=ATLINE1_11 420 459;Class=LINE/L1;PercDiv=15.0;PercDel=0.0;PercIns=0.0;
Scaffold10	RepeatMasker	Transposon	458480	459768	1708	-	.	ID=PET489.P1_TE1462;Target=Gypsy-14_SCH-I 6495 7783;Class=LTR/Gypsy;PercDiv=33.8;PercDel=2.6;PercIns=2.6;
Scaffold10	RepeatMasker	Transposon	460178	461505	2330	-	.	ID=PET489.P1_TE1463;Target=Gypsy-14_SCH-I 3506 5928;Class=LTR/Gypsy;PercDiv=32.3;PercDel=2.5;PercIns=2.5;
Scaffold10	RepeatMasker	Transposon	462055	462124	266	-	.	ID=PET489.P1_TE1464;Target=Gypsy-14_SCH-I 4253 4322;Class=LTR/Gypsy;PercDiv=27.1;PercDel=0.0;PercIns=0.0;
Scaffold10	RepeatMasker	Transposon	465539	468165	2915	+	.	ID=PET489.P1_TE1465;Target=Gypsy-5_CPu-I 2265 4743;Class=LTR/Gypsy;PercDiv=37.2;PercDel=2.0;PercIns=2.1;
Scaffold10	RepeatMasker	Transposon	486097	486169	225	-	.	ID=PET489.P1_TE1466;Target=BEL-50_CQ-I 1493 1565;Class=LTR/Pao;PercDiv=19.7;PercDel=9.6;PercIns=9.6;
Scaffold10	RepeatMasker	Transposon	491727	491782	238	-	.	ID=PET489.P1_TE1467;Target=Gypsy68-I_AG 1860 1916;Class=LTR/Gypsy;PercDiv=21.4;PercDel=1.8;PercIns=0.0;
Scaffold10	RepeatMasker	Transposon	532082	532143	226	-	.	ID=PET489.P1_TE1468;Target=Gypsy-2_PR-I 4093 4159;Class=LTR/Gypsy;PercDiv=24.2;PercDel=8.1;PercIns=0.0;
Scaffold10	RepeatMasker	Transposon	546269	546325	226	-	.	ID=PET489.P1_TE1469;Target=Gypsy-25-I_NVi 1723 1776;Class=LTR/Gypsy;PercDiv=20.4;PercDel=0.0;PercIns=5.6;
Scaffold10	RepeatMasker	Transposon	560292	560335	234	+	.	ID=PET489.P1_TE1470;Target=BEL-167_AA-I 2110 2154;Class=LTR/Pao;PercDiv=18.2;PercDel=2.3;PercIns=0.0;
Scaffold10	RepeatMasker	Transposon	566674	567070	393	+	.	ID=PET489.P1_TE1471;Target=Sagan-5_MLP 1568 2016;Class=DNA/TcMar-Sagan;PercDiv=34.0;PercDel=4.5;PercIns=3.5;
Scaffold10	RepeatMasker	Transposon	568858	569035	476	+	.	ID=PET489.P1_TE1472;Target=Sagan-4_MLP 2563 2834;Class=DNA/TcMar-Sagan;PercDiv=31.1;PercDel=0.3;PercIns=0.4;
Scaffold10	RepeatMasker	Transposon	601345	601415	272	+	.	ID=PET489.P1_TE1473;Target=Copia-9_LBS-LTR 104 181;Class=LTR/Copia;PercDiv=10.7;PercDel=18.3;PercIns=7.7;
Scaffold10	RepeatMasker	Transposon	601874	601921	228	+	.	ID=PET489.P1_TE1474;Target=Kiri-20_AAe 418 466;Class=LINE/L2;PercDiv=16.7;PercDel=2.1;PercIns=0.0;
Scaffold10	RepeatMasker	Transposon	612904	612954	225	-	.	ID=PET489.P1_TE1475;Target=Gypsy5-ZM_I-int 3300 3351;Class=LTR/Gypsy;PercDiv=21.6;PercDel=2.0;PercIns=0.0;
Scaffold10	RepeatMasker	Transposon	641543	641592	265	-	.	ID=PET489.P1_TE1476;Target=hAT-2_HM 299 348;Class=DNA/hAT-Tag1;PercDiv=16.0;PercDel=0.0;PercIns=0.0;
Scaffold10	RepeatMasker	Transposon	641550	641630	307	-	.	ID=PET489.P1_TE1477;Target=CACTA_LP 3045 3125;Class=DNA/CMC-EnSpm;PercDiv=23.8;PercDel=1.2;PercIns=1.2;
Scaffold10	RepeatMasker	Transposon	643389	643480	227	-	.	ID=PET489.P1_TE1478;Target=Copia-135_AA-I 2219 2316;Class=LTR/Copia;PercDiv=26.1;PercDel=6.5;PercIns=0.0;
Scaffold10	RepeatMasker	Transposon	654212	654362	347	+	.	ID=PET489.P1_TE1479;Target=ERV1-N6-I_DR 3337 3445;Class=LTR/LTR;PercDiv=22.6;PercDel=0.0;PercIns=6.0;
Scaffold10	RepeatMasker	Transposon	654363	654394	289	-	.	ID=PET489.P1_TE1480;Target=Daphne-18_HM 4505 4685;Class=LINE/L2;PercDiv=35.6;PercDel=2.1;PercIns=3.3;
Scaffold10	RepeatMasker	Transposon	655013	655550	947	-	.	ID=PET489.P1_TE1481;Target=Gypsy-14_SCH-I 4749 5286;Class=LTR/Gypsy;PercDiv=36.6;PercDel=2.0;PercIns=2.0;
Scaffold10	RepeatMasker	Transposon	659231	659287	225	+	.	ID=PET489.P1_TE1482;Target=CR1-14B_CQ 3005 3061;Class=LINE/CR1;PercDiv=28.1;PercDel=0.0;PercIns=0.0;
Scaffold10	RepeatMasker	Transposon	659368	659509	289	+	.	ID=PET489.P1_TE1483;Target=TAD1_NC 3322 3469;Class=LINE/Tad1;PercDiv=35.2;PercDel=4.2;PercIns=0.0;
Scaffold10	RepeatMasker	Transposon	659500	659975	549	+	.	ID=PET489.P1_TE1484;Target=Tad1-1_PPl 3750 4226;Class=LINE/Tad1;PercDiv=37.2;PercDel=3.8;PercIns=3.6;
Scaffold10	RepeatMasker	Transposon	661111	661167	233	+	.	ID=PET489.P1_TE1485;Target=Nimb-1_CQ 4821 4877;Class=LINE/I;PercDiv=28.1;PercDel=0.0;PercIns=0.0;
Scaffold10	RepeatMasker	Transposon	661399	661503	246	+	.	ID=PET489.P1_TE1486;Target=Tad1-1_PPl 5672 5779;Class=LINE/Tad1;PercDiv=32.4;PercDel=2.9;PercIns=0.0;
Scaffold10	RepeatMasker	Transposon	663713	663786	276	-	.	ID=PET489.P1_TE1487;Target=Gypsy-4_SCH-I 4257 4322;Class=LTR/Gypsy;PercDiv=25.6;PercDel=0.0;PercIns=0.0;
Scaffold10	RepeatMasker	Transposon	667723	668010	871	-	.	ID=PET489.P1_TE1488;Target=Gypsy-17_ADe-I 2269 2550;Class=LTR/Gypsy;PercDiv=26.5;PercDel=2.6;PercIns=1.8;
Scaffold10	RepeatMasker	Transposon	683766	683831	229	+	.	ID=PET489.P1_TE1489;Target=Copia-56_SB-I 2555 2616;Class=LTR/Copia;PercDiv=21.1;PercDel=0.0;PercIns=6.5;
Scaffold10	RepeatMasker	Transposon	686082	686177	226	-	.	ID=PET489.P1_TE1490;Target=Tx1-10_BF 3400 3498;Class=LINE/L1-Tx1;PercDiv=27.9;PercDel=6.2;PercIns=3.0;
Scaffold10	RepeatMasker	Transposon	693979	694042	231	-	.	ID=PET489.P1_TE1491;Target=SFV1-4_Gav-LTR 691 755;Class=LTR/ERV4;PercDiv=28.1;PercDel=1.6;PercIns=0.0;
Scaffold10	RepeatMasker	Transposon	705808	705875	230	-	.	ID=PET489.P1_TE1492;Target=REX1-1_XT 1482 1553;Class=LINE/Rex-Babar;PercDiv=19.4;PercDel=7.3;PercIns=1.4;
Scaffold10	RepeatMasker	Transposon	758782	758994	342	+	.	ID=PET489.P1_TE1493;Target=Harbinger-10_PSt 1963 2175;Class=DNA/PIF-Harbinger;PercDiv=39.4;PercDel=0.0;PercIns=0.0;
Scaffold10	RepeatMasker	Transposon	759073	759248	303	+	.	ID=PET489.P1_TE1494;Target=Harbinger-2_PTrit 1175 1350;Class=DNA/PIF-Harbinger;PercDiv=38.5;PercDel=1.1;PercIns=1.1;
Scaffold10	RepeatMasker	Transposon	767420	767497	291	-	.	ID=PET489.P1_TE1495;Target=Gypsy-8_CPu-I 5130 5207;Class=LTR/Gypsy;PercDiv=25.6;PercDel=0.0;PercIns=0.0;
Scaffold10	RepeatMasker	Transposon	773424	775996	3459	-	.	ID=PET489.P1_TE1496;Target=Gypsy-8_CPu-I 2279 4675;Class=LTR/Gypsy;PercDiv=37.3;PercDel=1.8;PercIns=1.7;
Scaffold10	RepeatMasker	Transposon	776979	777034	235	-	.	ID=PET489.P1_TE1497;Target=Copia-9_Pru-I 905 961;Class=LTR/Copia;PercDiv=16.4;PercDel=3.6;PercIns=1.8;
Scaffold10	RepeatMasker	Transposon	779688	782380	2097	-	.	ID=PET489.P1_TE1498;Target=Gypsy-5_CPu-I 2004 4804;Class=LTR/Gypsy;PercDiv=37.5;PercDel=2.9;PercIns=2.4;
Scaffold10	RepeatMasker	Transposon	783474	783606	345	+	.	ID=PET489.P1_TE1499;Target=DIRS-24_NV 3070 3202;Class=LTR/Ngaro;PercDiv=35.3;PercDel=0.0;PercIns=0.0;
Scaffold10	RepeatMasker	Transposon	810226	810386	267	+	.	ID=PET489.P1_TE1500;Target=DIRS-4_DR 206 351;Class=LTR/Ngaro;PercDiv=29.1;PercDel=0.0;PercIns=10.3;
Scaffold10	RepeatMasker	Transposon	849115	849192	244	+	.	ID=PET489.P1_TE1501;Target=Gypsy-3_PR-LTR 86 173;Class=LTR/Gypsy;PercDiv=25.9;PercDel=14.1;PercIns=1.1;
Scaffold11	RepeatMasker	Transposon	1	322	505	-	.	ID=PET489.P1_TE1502;Target=Gypsy-8_CCO-I 4246 4564;Class=LTR/Gypsy;PercDiv=30.5;PercDel=3.4;PercIns=4.4;
Scaffold11	RepeatMasker	Transposon	1381	1783	1318	-	.	ID=PET489.P1_TE1503;Target=Gypsy-17_ADe-I 2269 2679;Class=LTR/Gypsy;PercDiv=28.9;PercDel=2.5;PercIns=0.5;
Scaffold11	RepeatMasker	Transposon	2113	2355	706	-	.	ID=PET489.P1_TE1504;Target=Gypsy-17_ADe-I 1761 2003;Class=LTR/Gypsy;PercDiv=32.5;PercDel=0.0;PercIns=0.0;
Scaffold11	RepeatMasker	Transposon	41059	42125	1809	-	.	ID=PET489.P1_TE1505;Target=Gypsy-1_PSH-I 6398 7460;Class=LTR/Gypsy;PercDiv=36.6;PercDel=1.7;PercIns=2.1;
Scaffold11	RepeatMasker	Transposon	45296	45445	227	+	.	ID=PET489.P1_TE1506;Target=MARY1_TM 7337 7466;Class=LTR/Gypsy;PercDiv=20.4;PercDel=2.7;PercIns=18.5;
Scaffold11	RepeatMasker	Transposon	45481	46328	1330	+	.	ID=PET489.P1_TE1507;Target=Gypsy-14_SCH-I 6947 7783;Class=LTR/Gypsy;PercDiv=35.0;PercDel=3.1;PercIns=1.9;
Scaffold11	RepeatMasker	Transposon	49062	49523	562	+	.	ID=PET489.P1_TE1508;Target=Gypsy-8_CCO-I 5285 5656;Class=LTR/Gypsy;PercDiv=33.8;PercDel=4.3;PercIns=4.1;
Scaffold11	RepeatMasker	Transposon	50292	50359	245	+	.	ID=PET489.P1_TE1509;Target=MinoAg1 1156 1239;Class=LINE/R1;PercDiv=20.4;PercDel=0.4;PercIns=0.0;
Scaffold11	RepeatMasker	Transposon	51911	51969	226	-	.	ID=PET489.P1_TE1510;Target=Gypsy-122_SBi-I 3386 3444;Class=LTR/Gypsy;PercDiv=20.7;PercDel=1.7;PercIns=1.7;
Scaffold11	RepeatMasker	Transposon	61371	61420	227	-	.	ID=PET489.P1_TE1511;Target=Gypsy-35_ADe-I 2058 2107;Class=LTR/Gypsy;PercDiv=24.0;PercDel=0.0;PercIns=0.0;
Scaffold11	RepeatMasker	Transposon	61964	62055	232	+	.	ID=PET489.P1_TE1512;Target=I-6_AO 1980 2071;Class=LINE/Tad1;PercDiv=33.0;PercDel=1.1;PercIns=1.1;
Scaffold11	RepeatMasker	Transposon	62392	62480	226	+	.	ID=PET489.P1_TE1513;Target=Tad1-1_GLuc 3708 3796;Class=LINE/Tad1;PercDiv=34.8;PercDel=0.0;PercIns=0.0;
Scaffold11	RepeatMasker	Transposon	63390	63524	235	+	.	ID=PET489.P1_TE1514;Target=Gypsy-8_CCO-LTR 292 436;Class=LTR/Gypsy;PercDiv=23.4;PercDel=12.6;PercIns=4.8;
Scaffold11	RepeatMasker	Transposon	114346	114397	225	-	.	ID=PET489.P1_TE1515;Target=L1-5A2_EC 233 288;Class=LINE/L1;PercDiv=19.6;PercDel=9.6;PercIns=1.8;
Scaffold11	RepeatMasker	Transposon	127580	127625	234	-	.	ID=PET489.P1_TE1516;Target=MER61-int 3458 3502;Class=LTR/ERV1;PercDiv=13.7;PercDel=2.2;PercIns=4.4;
Scaffold11	RepeatMasker	Transposon	141295	141390	227	+	.	ID=PET489.P1_TE1517;Target=Gypsy-180_AA-I 5573 5668;Class=LTR/Gypsy;PercDiv=28.6;PercDel=5.2;PercIns=5.2;
Scaffold11	RepeatMasker	Transposon	150500	150596	243	-	.	ID=PET489.P1_TE1518;Target=Gypsy17-I_Dya 3060 3154;Class=LTR/Gypsy;PercDiv=27.7;PercDel=1.0;PercIns=3.2;
Scaffold11	RepeatMasker	Transposon	157047	157208	251	+	.	ID=PET489.P1_TE1519;Target=MARY1_TM 7323 7442;Class=LTR/Gypsy;PercDiv=21.4;PercDel=5.3;PercIns=7.5;
Scaffold11	RepeatMasker	Transposon	164407	167237	2162	+	.	ID=PET489.P1_TE1520;Target=Gypsy-8_CPu-I 2201 5133;Class=LTR/Gypsy;PercDiv=36.1;PercDel=3.5;PercIns=2.7;
Scaffold11	RepeatMasker	Transposon	187861	188013	305	+	.	ID=PET489.P1_TE1521;Target=Sagan-1_PGr 2506 2556;Class=DNA/TcMar-Sagan;PercDiv=24.8;PercDel=1.8;PercIns=0.0;
Scaffold11	RepeatMasker	Transposon	188661	188861	428	+	.	ID=PET489.P1_TE1522;Target=Sagan-2_TMe 2523 2656;Class=DNA/TcMar-Sagan;PercDiv=28.0;PercDel=4.0;PercIns=4.0;
Scaffold11	RepeatMasker	Transposon	198889	198970	231	-	.	ID=PET489.P1_TE1523;Target=PiggyBac-1_EmiHux 342 426;Class=DNA/PiggyBac;PercDiv=21.5;PercDel=7.3;PercIns=3.5;
Scaffold11	RepeatMasker	Transposon	201484	201578	229	-	.	ID=PET489.P1_TE1524;Target=LTR2A_OG 149 241;Class=LTR/ERVK;PercDiv=28.3;PercDel=1.1;PercIns=3.2;
Scaffold11	RepeatMasker	Transposon	203566	203629	235	-	.	ID=PET489.P1_TE1525;Target=Gypsy3-I_SP 3608 3671;Class=LTR/Gypsy;PercDiv=22.6;PercDel=3.1;PercIns=3.1;
Scaffold11	RepeatMasker	Transposon	212090	212148	230	+	.	ID=PET489.P1_TE1526;Target=DIRS-28_NV 1025 1086;Class=LTR/Ngaro;PercDiv=23.7;PercDel=5.1;PercIns=0.0;
Scaffold11	RepeatMasker	Transposon	213046	213171	225	+	.	ID=PET489.P1_TE1527;Target=MARY1_TM 7323 7442;Class=LTR/Gypsy;PercDiv=23.6;PercDel=0.8;PercIns=5.8;
Scaffold11	RepeatMasker	Transposon	214806	214954	281	+	.	ID=PET489.P1_TE1528;Target=DIRS-24_NV 3050 3196;Class=LTR/Ngaro;PercDiv=35.2;PercDel=1.3;PercIns=2.7;
Scaffold11	RepeatMasker	Transposon	261493	261578	225	+	.	ID=PET489.P1_TE1529;Target=KibiFr1 4216 4298;Class=LINE/L1;PercDiv=19.8;PercDel=8.1;PercIns=12.1;
Scaffold11	RepeatMasker	Transposon	266311	269416	2392	-	.	ID=PET489.P1_TE1530;Target=Gypsy-14_SCH-I 3307 7783;Class=LTR/Gypsy;PercDiv=35.9;PercDel=2.8;PercIns=2.8;
Scaffold11	RepeatMasker	Transposon	269790	269951	266	-	.	ID=PET489.P1_TE1531;Target=Gypsy-14_SCH-I 4216 4275;Class=LTR/Gypsy;PercDiv=32.4;PercDel=0.0;PercIns=0.0;
Scaffold11	RepeatMasker	Transposon	280692	280731	229	-	.	ID=PET489.P1_TE1532;Target=Copia-13_PSo-I 5337 5376;Class=LTR/Copia;PercDiv=22.5;PercDel=0.0;PercIns=0.0;
Scaffold11	RepeatMasker	Transposon	282412	282513	430	+	.	ID=PET489.P1_TE1533;Target=MamSINE1 7 105;Class=SINE/tRNA-RTE;PercDiv=25.3;PercDel=0.0;PercIns=3.0;
Scaffold11	RepeatMasker	Transposon	283402	283474	237	-	.	ID=PET489.P1_TE1534;Target=BEL-43_AA-I 2319 2388;Class=LTR/Pao;PercDiv=27.2;PercDel=0.0;PercIns=4.3;
Scaffold11	RepeatMasker	Transposon	286212	286347	238	-	.	ID=PET489.P1_TE1535;Target=Ag-Jock-1 1320 1449;Class=LINE/Jockey;PercDiv=26.6;PercDel=1.5;PercIns=6.2;
Scaffold11	RepeatMasker	Transposon	294402	294461	228	-	.	ID=PET489.P1_TE1536;Target=CINFUL3_I-int 5293 5351;Class=LTR/Gypsy;PercDiv=27.1;PercDel=0.0;PercIns=1.7;
Scaffold11	RepeatMasker	Transposon	298787	298920	246	+	.	ID=PET489.P1_TE1537;Target=RTAg4 2027 2176;Class=LINE/R1;PercDiv=31.1;PercDel=2.4;PercIns=3.8;
Scaffold11	RepeatMasker	Transposon	302284	302351	226	-	.	ID=PET489.P1_TE1538;Target=GGERV28_I-int 6152 6219;Class=LTR/ERVK;PercDiv=26.9;PercDel=1.5;PercIns=1.5;
Scaffold11	RepeatMasker	Transposon	325251	325320	226	+	.	ID=PET489.P1_TE1539;Target=Gypsy-8_PSo-I 9806 9872;Class=LTR/Gypsy;PercDiv=21.3;PercDel=1.4;PercIns=6.0;
Scaffold11	RepeatMasker	Transposon	346152	346199	232	-	.	ID=PET489.P1_TE1540;Target=CACTA-1_Ccinerea 1517 1565;Class=DNA/CMC-EnSpm;PercDiv=16.7;PercDel=2.1;PercIns=0.0;
Scaffold11	RepeatMasker	Transposon	356373	356555	319	-	.	ID=PET489.P1_TE1541;Target=PCretro6_I-int 4060 4239;Class=LTR/Copia;PercDiv=30.8;PercDel=6.0;PercIns=7.8;
Scaffold11	RepeatMasker	Transposon	358251	358591	456	-	.	ID=PET489.P1_TE1542;Target=PCretro3_I-int 1643 2040;Class=LTR/Copia;PercDiv=30.8;PercDel=4.3;PercIns=4.3;
Scaffold11	RepeatMasker	Transposon	359715	360139	375	-	.	ID=PET489.P1_TE1543;Target=PCretro3_I-int 262 696;Class=LTR/Copia;PercDiv=37.0;PercDel=5.7;PercIns=3.2;
Scaffold11	RepeatMasker	Transposon	360155	360252	244	-	.	ID=PET489.P1_TE1544;Target=PCretro3_I-int 202 300;Class=LTR/Copia;PercDiv=34.7;PercDel=1.0;PercIns=0.0;
Scaffold11	RepeatMasker	Transposon	362506	363320	821	+	.	ID=PET489.P1_TE1545;Target=Gypsy-8_CCO-I 1666 2402;Class=LTR/Gypsy;PercDiv=33.7;PercDel=3.7;PercIns=6.6;
Scaffold11	RepeatMasker	Transposon	364501	365642	3534	+	.	ID=PET489.P1_TE1546;Target=Gypsy-8_CCO-I 2974 4106;Class=LTR/Gypsy;PercDiv=29.0;PercDel=2.6;PercIns=1.5;
Scaffold11	RepeatMasker	Transposon	366335	366603	562	+	.	ID=PET489.P1_TE1547;Target=Gypsy-8_CCO-I 4105 4376;Class=LTR/Gypsy;PercDiv=31.6;PercDel=3.4;PercIns=2.2;
Scaffold11	RepeatMasker	Transposon	366859	367954	2832	+	.	ID=PET489.P1_TE1548;Target=Gypsy-8_CCO-I 4592 5702;Class=LTR/Gypsy;PercDiv=31.4;PercDel=2.5;PercIns=1.2;
Scaffold11	RepeatMasker	Transposon	368896	369584	933	-	.	ID=PET489.P1_TE1549;Target=Gypsy-2_CCO-I 4057 4711;Class=LTR/Gypsy;PercDiv=35.9;PercDel=2.8;PercIns=3.3;
Scaffold11	RepeatMasker	Transposon	371689	371863	403	+	.	ID=PET489.P1_TE1550;Target=Sola1-1_AC 821 988;Class=DNA/Sola;PercDiv=30.4;PercDel=0.0;PercIns=4.2;
Scaffold11	RepeatMasker	Transposon	371718	371847	540	+	.	ID=PET489.P1_TE1551;Target=HATN16_DR 718 852;Class=DNA/hAT-Charlie;PercDiv=12.3;PercDel=3.9;PercIns=0.0;
Scaffold11	RepeatMasker	Transposon	371848	371864	528	-	.	ID=PET489.P1_TE1552;Target=CR1-79_HM 4238 4384;Class=LINE/L2;PercDiv=18.9;PercDel=0.7;PercIns=0.7;
Scaffold11	RepeatMasker	Transposon	371865	371906	363	-	.	ID=PET489.P1_TE1553;Target=P-27_HM 5027 5216;Class=DNA/P;PercDiv=32.8;PercDel=0.5;PercIns=1.1;
Scaffold11	RepeatMasker	Transposon	407072	407985	807	+	.	ID=PET489.P1_TE1554;Target=PCretro3_I-int 1393 2285;Class=LTR/Copia;PercDiv=36.9;PercDel=3.2;PercIns=5.6;
Scaffold11	RepeatMasker	Transposon	408427	409883	1622	+	.	ID=PET489.P1_TE1555;Target=PCretro3_I-int 2732 4213;Class=LTR/Copia;PercDiv=34.1;PercDel=4.5;PercIns=5.0;
Scaffold11	RepeatMasker	Transposon	432336	432372	242	+	.	ID=PET489.P1_TE1556;Target=Gypsy-61_PIT-I 1575 1611;Class=LTR/Gypsy;PercDiv=13.5;PercDel=0.0;PercIns=0.0;
Scaffold11	RepeatMasker	Transposon	442553	445438	7474	-	.	ID=PET489.P1_TE1557;Target=Gypsy-8_CCO-I 2866 5702;Class=LTR/Gypsy;PercDiv=30.1;PercDel=2.2;PercIns=1.9;
Scaffold11	RepeatMasker	Transposon	445802	446185	845	-	.	ID=PET489.P1_TE1558;Target=Gypsy-8_CCO-I 1555 2003;Class=LTR/Gypsy;PercDiv=34.3;PercDel=0.8;PercIns=0.8;
Scaffold11	RepeatMasker	Transposon	447556	447738	398	-	.	ID=PET489.P1_TE1559;Target=Gypsy-8_CCO-I 678 863;Class=LTR/Gypsy;PercDiv=35.5;PercDel=1.6;PercIns=0.0;
Scaffold11	RepeatMasker	Transposon	449775	449850	302	+	.	ID=PET489.P1_TE1560;Target=Sagan-11_TMe 3120 3173;Class=DNA/TcMar-Sagan;PercDiv=21.6;PercDel=0.2;PercIns=0.5;
Scaffold11	RepeatMasker	Transposon	452773	452817	236	-	.	ID=PET489.P1_TE1561;Target=Gypsy-3_PPM-I 808 852;Class=LTR/Gypsy;PercDiv=22.2;PercDel=0.0;PercIns=0.0;
Scaffold11	RepeatMasker	Transposon	468456	468594	235	+	.	ID=PET489.P1_TE1562;Target=MARY1_TM 7323 7457;Class=LTR/Gypsy;PercDiv=22.5;PercDel=4.3;PercIns=7.4;
Scaffold11	RepeatMasker	Transposon	469583	472033	6902	-	.	ID=PET489.P1_TE1563;Target=Gypsy-8_CCO-I 2866 5315;Class=LTR/Gypsy;PercDiv=31.2;PercDel=1.4;PercIns=1.4;
Scaffold11	RepeatMasker	Transposon	472388	473724	798	-	.	ID=PET489.P1_TE1564;Target=Gypsy-8_CCO-I 655 2003;Class=LTR/Gypsy;PercDiv=37.2;PercDel=5.7;PercIns=4.7;
Scaffold11	RepeatMasker	Transposon	477550	477604	226	+	.	ID=PET489.P1_TE1565;Target=Gypsy-10_Ano-I 3513 3567;Class=LTR/Gypsy;PercDiv=20.4;PercDel=1.8;PercIns=1.8;
Scaffold11	RepeatMasker	Transposon	484611	484651	228	-	.	ID=PET489.P1_TE1566;Target=Copia-1_SCH-I 230 270;Class=LTR/Copia;PercDiv=21.9;PercDel=0.0;PercIns=0.0;
Scaffold11	RepeatMasker	Transposon	523974	524045	225	-	.	ID=PET489.P1_TE1567;Target=HUERS-P2-int 1087 1157;Class=LTR/ERV1;PercDiv=27.2;PercDel=1.4;PercIns=2.8;
Scaffold11	RepeatMasker	Transposon	529825	529895	238	-	.	ID=PET489.P1_TE1568;Target=BEL-104_AA-I 2666 2734;Class=LTR/Pao;PercDiv=29.0;PercDel=0.0;PercIns=2.9;
Scaffold11	RepeatMasker	Transposon	570040	570136	281	+	.	ID=PET489.P1_TE1569;Target=Sagan-4_TMe 1541 1637;Class=DNA/TcMar-Sagan;PercDiv=26.0;PercDel=1.0;PercIns=1.0;
Scaffold11	RepeatMasker	Transposon	570788	570909	226	+	.	ID=PET489.P1_TE1570;Target=Sagan-2_PSt 872 992;Class=DNA/TcMar-Sagan;PercDiv=31.7;PercDel=0.8;PercIns=1.6;
Scaffold11	RepeatMasker	Transposon	571254	571363	506	+	.	ID=PET489.P1_TE1571;Target=Sagan-5_MLP 2704 2813;Class=DNA/TcMar-Sagan;PercDiv=23.6;PercDel=0.0;PercIns=0.0;
Scaffold11	RepeatMasker	Transposon	611761	611861	231	-	.	ID=PET489.P1_TE1572;Target=CACTA-2_Mlaricis 6860 6959;Class=DNA/CMC-EnSpm;PercDiv=37.0;PercDel=0.0;PercIns=1.0;
Scaffold11	RepeatMasker	Transposon	621140	621201	264	+	.	ID=PET489.P1_TE1573;Target=Gypsy-1_Trm-LTR 91 151;Class=LTR/Gypsy;PercDiv=23.0;PercDel=0.0;PercIns=1.6;
Scaffold11	RepeatMasker	Transposon	621298	622723	2947	-	.	ID=PET489.P1_TE1574;Target=Copia-3_CCO-I 3893 5347;Class=LTR/Copia;PercDiv=32.6;PercDel=4.3;PercIns=2.2;
Scaffold11	RepeatMasker	Transposon	628436	628479	233	-	.	ID=PET489.P1_TE1575;Target=Copia7-ZM_I-int 4570 4612;Class=LTR/Copia;PercDiv=16.3;PercDel=0.0;PercIns=2.3;
Scaffold11	RepeatMasker	Transposon	632234	632298	229	+	.	ID=PET489.P1_TE1576;Target=EnSpm7_SB 8887 8952;Class=DNA/CMC-EnSpm;PercDiv=19.0;PercDel=4.6;PercIns=3.0;
Scaffold11	RepeatMasker	Transposon	634087	634846	1693	-	.	ID=PET489.P1_TE1577;Target=Copia-3_CCO-I 2281 3046;Class=LTR/Copia;PercDiv=32.4;PercDel=2.6;PercIns=1.8;
Scaffold11	RepeatMasker	Transposon	634822	634859	246	-	.	ID=PET489.P1_TE1578;Target=Copia-3_CCO-I 1598 1634;Class=LTR/Copia;PercDiv=10.8;PercDel=0.0;PercIns=2.7;
Scaffold11	RepeatMasker	Transposon	636850	636895	225	-	.	ID=PET489.P1_TE1579;Target=ATCopia23_I-int 293 338;Class=LTR/Copia;PercDiv=19.6;PercDel=0.0;PercIns=0.0;
Scaffold11	RepeatMasker	Transposon	637732	637793	264	+	.	ID=PET489.P1_TE1580;Target=Gypsy-1_Trm-LTR 91 151;Class=LTR/Gypsy;PercDiv=23.0;PercDel=0.0;PercIns=1.6;
Scaffold11	RepeatMasker	Transposon	664163	664214	226	-	.	ID=PET489.P1_TE1581;Target=Copia-60_MLP-I 4440 4491;Class=LTR/Copia;PercDiv=17.6;PercDel=1.9;PercIns=1.9;
Scaffold11	RepeatMasker	Transposon	725557	725644	251	+	.	ID=PET489.P1_TE1582;Target=Gypsy-4_CCO-I 3355 3442;Class=LTR/Gypsy;PercDiv=19.1;PercDel=4.5;PercIns=4.5;
Scaffold11	RepeatMasker	Transposon	743963	744008	237	+	.	ID=PET489.P1_TE1583;Target=Gypsy14-LTR_Dpse 120 166;Class=LTR/Gypsy;PercDiv=17.4;PercDel=2.2;PercIns=0.0;
Scaffold11	RepeatMasker	Transposon	746868	748272	2948	-	.	ID=PET489.P1_TE1584;Target=Gypsy-18_LBS-I 7613 9017;Class=LTR/Gypsy;PercDiv=33.8;PercDel=1.3;PercIns=1.3;
Scaffold11	RepeatMasker	Transposon	748740	750470	4511	-	.	ID=PET489.P1_TE1585;Target=Gypsy-18_LBS-I 4848 6572;Class=LTR/Gypsy;PercDiv=33.0;PercDel=0.6;PercIns=0.9;
Scaffold11	RepeatMasker	Transposon	760843	760990	254	-	.	ID=PET489.P1_TE1586;Target=Gypsy-18_LBS-I 3620 3767;Class=LTR/Gypsy;PercDiv=36.5;PercDel=2.0;PercIns=2.0;
Scaffold11	RepeatMasker	Transposon	761136	761623	795	-	.	ID=PET489.P1_TE1587;Target=Gypsy-18_LBS-I 3521 4266;Class=LTR/Gypsy;PercDiv=31.7;PercDel=3.7;PercIns=3.7;
Scaffold11	RepeatMasker	Transposon	777912	778324	591	-	.	ID=PET489.P1_TE1588;Target=Gypsy-27_LBS-I 4960 5370;Class=LTR/Gypsy;PercDiv=34.9;PercDel=3.1;PercIns=3.6;
Scaffold12	RepeatMasker	Transposon	26007	26085	233	-	.	ID=PET489.P1_TE1589;Target=Ambal-3N1_FCy 1201 1274;Class=LINE/Ambal;PercDiv=25.8;PercDel=0.0;PercIns=6.8;
Scaffold12	RepeatMasker	Transposon	29453	29552	253	-	.	ID=PET489.P1_TE1590;Target=Gypsy-66_MLP-I 4163 4266;Class=LTR/Gypsy;PercDiv=19.8;PercDel=8.0;PercIns=3.9;
Scaffold12	RepeatMasker	Transposon	33494	33627	226	-	.	ID=PET489.P1_TE1591;Target=DIRS-24_NV 3067 3200;Class=LTR/Ngaro;PercDiv=38.4;PercDel=0.8;PercIns=0.8;
Scaffold12	RepeatMasker	Transposon	50527	50589	238	+	.	ID=PET489.P1_TE1592;Target=Gypsy-57_AA-I 1082 1141;Class=LTR/Gypsy;PercDiv=17.0;PercDel=1.6;PercIns=6.7;
Scaffold12	RepeatMasker	Transposon	151977	152035	243	-	.	ID=PET489.P1_TE1593;Target=Polinton-2A_NV 13725 13783;Class=DNA/Maverick;PercDiv=22.0;PercDel=0.0;PercIns=0.0;
Scaffold12	RepeatMasker	Transposon	180496	180564	244	-	.	ID=PET489.P1_TE1594;Target=Gypsy-29_ADe-I 8788 8852;Class=LTR/Gypsy;PercDiv=23.2;PercDel=0.0;PercIns=6.2;
Scaffold12	RepeatMasker	Transposon	211048	213956	1932	-	.	ID=PET489.P1_TE1595;Target=Gypsy-8_CPu-I 2012 4958;Class=LTR/Gypsy;PercDiv=36.7;PercDel=2.3;PercIns=2.2;
Scaffold12	RepeatMasker	Transposon	215454	215672	410	+	.	ID=PET489.P1_TE1596;Target=Gypsy-8_CCO-I 678 905;Class=LTR/Gypsy;PercDiv=32.8;PercDel=6.8;PercIns=2.6;
Scaffold12	RepeatMasker	Transposon	215684	215839	237	-	.	ID=PET489.P1_TE1597;Target=MARY1_TM 7337 7472;Class=LTR/Gypsy;PercDiv=23.5;PercDel=0.6;PercIns=15.4;
Scaffold12	RepeatMasker	Transposon	216334	217972	3487	+	.	ID=PET489.P1_TE1598;Target=Gypsy-8_CCO-I 4121 5702;Class=LTR/Gypsy;PercDiv=31.6;PercDel=2.5;PercIns=2.5;
Scaffold12	RepeatMasker	Transposon	220252	220327	278	-	.	ID=PET489.P1_TE1599;Target=Polinton-1_DR 14543 14613;Class=DNA/Maverick;PercDiv=17.0;PercDel=0.0;PercIns=7.0;
Scaffold12	RepeatMasker	Transposon	222204	222241	231	+	.	ID=PET489.P1_TE1600;Target=Gypsy-2_RP-I 741 778;Class=LTR/Gypsy;PercDiv=18.4;PercDel=0.0;PercIns=0.0;
Scaffold12	RepeatMasker	Transposon	222704	223260	1286	+	.	ID=PET489.P1_TE1601;Target=Gypsy-8_CPu-I 2320 2877;Class=LTR/Gypsy;PercDiv=35.6;PercDel=0.7;PercIns=0.5;
Scaffold12	RepeatMasker	Transposon	223145	223290	255	+	.	ID=PET489.P1_TE1602;Target=Gypsy-5_CPu-I 3284 3429;Class=LTR/Gypsy;PercDiv=35.5;PercDel=3.4;PercIns=3.4;
Scaffold12	RepeatMasker	Transposon	224118	225944	1369	+	.	ID=PET489.P1_TE1603;Target=Gypsy-5_CPu-I 3168 5206;Class=LTR/Gypsy;PercDiv=36.8;PercDel=4.2;PercIns=3.8;
Scaffold12	RepeatMasker	Transposon	226414	227490	1291	+	.	ID=PET489.P1_TE1604;Target=Gypsy-26_LBS-I 2425 3501;Class=LTR/Gypsy;PercDiv=38.2;PercDel=2.1;PercIns=2.1;
Scaffold12	RepeatMasker	Transposon	227472	227579	294	+	.	ID=PET489.P1_TE1605;Target=MARY1_TM 5103 5210;Class=LTR/Gypsy;PercDiv=30.9;PercDel=0.9;PercIns=0.9;
Scaffold12	RepeatMasker	Transposon	228216	229314	1228	+	.	ID=PET489.P1_TE1606;Target=Gypsy-8_CPu-I 3284 4386;Class=LTR/Gypsy;PercDiv=37.6;PercDel=4.1;PercIns=3.7;
Scaffold12	RepeatMasker	Transposon	229378	229662	252	+	.	ID=PET489.P1_TE1607;Target=Gypsy-8_CPu-I 4496 4789;Class=LTR/Gypsy;PercDiv=37.2;PercDel=7.0;PercIns=3.7;
Scaffold12	RepeatMasker	Transposon	235869	236180	484	+	.	ID=PET489.P1_TE1608;Target=Harbinger-2_PTrit 637 1084;Class=DNA/PIF-Harbinger;PercDiv=32.2;PercDel=2.5;PercIns=1.9;
Scaffold12	RepeatMasker	Transposon	236265	236426	281	+	.	ID=PET489.P1_TE1609;Target=Harbinger-10_PSt 2210 2371;Class=DNA/PIF-Harbinger;PercDiv=39.1;PercDel=0.6;PercIns=0.6;
Scaffold12	RepeatMasker	Transposon	245888	246006	243	-	.	ID=PET489.P1_TE1610;Target=Gypsy-16_PSo-I 586 694;Class=LTR/Gypsy;PercDiv=25.5;PercDel=1.7;PercIns=11.0;
Scaffold12	RepeatMasker	Transposon	246007	246076	240	-	.	ID=PET489.P1_TE1611;Target=Sagan-1_AAn 340 515;Class=DNA/TcMar-Sagan;PercDiv=31.9;PercDel=4.7;PercIns=12.4;
Scaffold12	RepeatMasker	Transposon	263351	263397	248	+	.	ID=PET489.P1_TE1612;Target=L1-5_CQ 1144 1190;Class=LINE/L1-Tx1;PercDiv=14.9;PercDel=0.0;PercIns=0.0;
Scaffold12	RepeatMasker	Transposon	263933	264012	243	-	.	ID=PET489.P1_TE1613;Target=MuDr-1_HV 514 591;Class=DNA/MULE-MuDR;PercDiv=19.5;PercDel=1.2;PercIns=3.9;
Scaffold12	RepeatMasker	Transposon	275970	276034	232	+	.	ID=PET489.P1_TE1614;Target=Gypsy-213_AA-I 3294 3361;Class=LTR/Gypsy;PercDiv=18.7;PercDel=6.2;PercIns=1.5;
Scaffold12	RepeatMasker	Transposon	294073	294117	246	+	.	ID=PET489.P1_TE1615;Target=PrTip 2839 2883;Class=DNA/hAT-Tip100;PercDiv=22.2;PercDel=0.0;PercIns=0.0;
Scaffold12	RepeatMasker	Transposon	310197	310239	230	+	.	ID=PET489.P1_TE1616;Target=Copia-69_GM-I 2363 2405;Class=LTR/Copia;PercDiv=16.3;PercDel=0.0;PercIns=0.0;
Scaffold12	RepeatMasker	Transposon	311790	311839	232	-	.	ID=PET489.P1_TE1617;Target=Gypsy-15_LBS-I 1412 1524;Class=LTR/Gypsy;PercDiv=27.1;PercDel=12.2;PercIns=4.8;
Scaffold12	RepeatMasker	Transposon	311840	311954	324	-	.	ID=PET489.P1_TE1618;Target=Sola3-1_CapOwc 3088 3202;Class=DNA/Sola;PercDiv=28.7;PercDel=0.0;PercIns=0.0;
Scaffold12	RepeatMasker	Transposon	311955	312002	232	-	.	ID=PET489.P1_TE1619;Target=Gypsy-15_LBS-I 1297 1411;Class=LTR/Gypsy;PercDiv=27.1;PercDel=12.2;PercIns=4.8;
Scaffold12	RepeatMasker	Transposon	325600	326586	826	-	.	ID=PET489.P1_TE1620;Target=Copia-6_LBS-I 5974 6954;Class=LTR/Copia;PercDiv=35.9;PercDel=3.5;PercIns=4.2;
Scaffold12	RepeatMasker	Transposon	327614	327982	298	-	.	ID=PET489.P1_TE1621;Target=Copia-3_ADe-I 2077 2439;Class=LTR/Copia;PercDiv=39.4;PercDel=1.4;PercIns=3.0;
Scaffold12	RepeatMasker	Transposon	328561	329037	268	-	.	ID=PET489.P1_TE1622;Target=Copia-6_LBS-I 5251 5724;Class=LTR/Copia;PercDiv=34.4;PercDel=5.5;PercIns=6.1;
Scaffold12	RepeatMasker	Transposon	389372	389460	229	+	.	ID=PET489.P1_TE1623;Target=Polinton-5_NV 18115 18209;Class=DNA/Maverick;PercDiv=27.3;PercDel=7.9;PercIns=1.1;
Scaffold12	RepeatMasker	Transposon	389383	389466	249	+	.	ID=PET489.P1_TE1624;Target=Gypsy37-I_AG 425 502;Class=LTR/Gypsy;PercDiv=28.4;PercDel=0.0;PercIns=7.7;
Scaffold12	RepeatMasker	Transposon	415334	416966	1027	+	.	ID=PET489.P1_TE1625;Target=Gypsy-8_CCO-I 707 2348;Class=LTR/Gypsy;PercDiv=36.8;PercDel=6.1;PercIns=5.5;
Scaffold12	RepeatMasker	Transposon	416964	419852	7577	+	.	ID=PET489.P1_TE1626;Target=Gypsy-8_CCO-I 2866 5811;Class=LTR/Gypsy;PercDiv=30.8;PercDel=2.0;PercIns=1.8;
Scaffold12	RepeatMasker	Transposon	421198	421416	352	+	.	ID=PET489.P1_TE1627;Target=Gypsy-25_LBS-I 11174 11398;Class=LTR/Gypsy;PercDiv=36.4;PercDel=3.6;PercIns=0.9;
Scaffold12	RepeatMasker	Transposon	426355	426409	228	+	.	ID=PET489.P1_TE1628;Target=Copia-4_CP-I 1526 1581;Class=LTR/Copia;PercDiv=11.5;PercDel=7.3;PercIns=5.4;
Scaffold12	RepeatMasker	Transposon	446072	446305	335	-	.	ID=PET489.P1_TE1629;Target=Gypsy-8_CCO-I 5458 5702;Class=LTR/Gypsy;PercDiv=31.6;PercDel=8.4;PercIns=0.7;
Scaffold12	RepeatMasker	Transposon	449793	450357	484	-	.	ID=PET489.P1_TE1630;Target=Gypsy-8_CCO-I 678 1260;Class=LTR/Gypsy;PercDiv=34.5;PercDel=7.8;PercIns=4.5;
Scaffold12	RepeatMasker	Transposon	464358	464412	236	+	.	ID=PET489.P1_TE1631;Target=Gypsy-35_ADe-I 2060 2114;Class=LTR/Gypsy;PercDiv=23.6;PercDel=0.0;PercIns=0.0;
Scaffold12	RepeatMasker	Transposon	469542	469579	226	+	.	ID=PET489.P1_TE1632;Target=Polinton-8_NVi 10206 10243;Class=DNA/Maverick;PercDiv=18.4;PercDel=0.0;PercIns=0.0;
Scaffold12	RepeatMasker	Transposon	490083	490123	229	+	.	ID=PET489.P1_TE1633;Target=Tad1-4_BG 3465 3505;Class=LINE/Tad1;PercDiv=19.5;PercDel=0.0;PercIns=0.0;
Scaffold12	RepeatMasker	Transposon	506518	506590	244	-	.	ID=PET489.P1_TE1634;Target=Helitron-N3_ZM 6045 6117;Class=RC/Helitron;PercDiv=30.1;PercDel=0.0;PercIns=0.0;
Scaffold12	RepeatMasker	Transposon	574475	574521	235	+	.	ID=PET489.P1_TE1635;Target=CINFUL3_I-int 5035 5081;Class=LTR/Gypsy;PercDiv=23.4;PercDel=0.0;PercIns=0.0;
Scaffold12	RepeatMasker	Transposon	584030	584088	225	-	.	ID=PET489.P1_TE1636;Target=LINE1-56_ZM 3955 4013;Class=LINE/L1;PercDiv=14.3;PercDel=5.1;PercIns=5.1;
Scaffold12	RepeatMasker	Transposon	587322	587362	276	+	.	ID=PET489.P1_TE1637;Target=MuDR1_ZM 6055 6095;Class=DNA/MULE-MuDR;PercDiv=9.8;PercDel=0.0;PercIns=0.0;
Scaffold12	RepeatMasker	Transposon	587328	587371	241	-	.	ID=PET489.P1_TE1638;Target=CACTA-1_Ccinerea 1575 1618;Class=DNA/CMC-EnSpm;PercDiv=15.9;PercDel=0.0;PercIns=0.0;
Scaffold12	RepeatMasker	Transposon	588603	588667	244	+	.	ID=PET489.P1_TE1639;Target=Copia-12_CP-I 229 292;Class=LTR/Copia;PercDiv=23.4;PercDel=0.0;PercIns=1.6;
Scaffold12	RepeatMasker	Transposon	591203	591254	230	-	.	ID=PET489.P1_TE1640;Target=Gypsy-114_AA-I 2995 3042;Class=LTR/Gypsy;PercDiv=12.9;PercDel=1.9;PercIns=10.4;
Scaffold12	RepeatMasker	Transposon	621888	622184	448	+	.	ID=PET489.P1_TE1641;Target=Gypsy-27_LBS-I 991 1281;Class=LTR/Gypsy;PercDiv=34.0;PercDel=3.7;PercIns=5.8;
Scaffold12	RepeatMasker	Transposon	622779	624460	3481	+	.	ID=PET489.P1_TE1642;Target=Gypsy-18_LBS-I 4859 6540;Class=LTR/Gypsy;PercDiv=34.9;PercDel=1.7;PercIns=1.7;
Scaffold12	RepeatMasker	Transposon	624910	626380	1531	+	.	ID=PET489.P1_TE1643;Target=Gypsy-18_LBS-I 7077 9079;Class=LTR/Gypsy;PercDiv=37.7;PercDel=3.0;PercIns=2.7;
Scaffold12	RepeatMasker	Transposon	632239	632277	229	-	.	ID=PET489.P1_TE1644;Target=BEL-14_DPu-I 8249 8287;Class=LTR/Pao;PercDiv=17.9;PercDel=0.0;PercIns=0.0;
Scaffold12	RepeatMasker	Transposon	692862	692917	252	+	.	ID=PET489.P1_TE1645;Target=Gypsy-20-I_NV 1805 1863;Class=LTR/Gypsy;PercDiv=17.9;PercDel=5.4;PercIns=0.0;
Scaffold12	RepeatMasker	Transposon	710037	710197	305	-	.	ID=PET489.P1_TE1646;Target=Gypsy-12_DPu-I 529 843;Class=LTR/Gypsy;PercDiv=32.3;PercDel=2.6;PercIns=1.4;
Scaffold12	RepeatMasker	Transposon	710198	710293	412	-	.	ID=PET489.P1_TE1647;Target=RTEX-1_CR 1145 1354;Class=LINE/RTE-X;PercDiv=31.0;PercDel=0.2;PercIns=7.6;
Scaffold12	RepeatMasker	Transposon	727521	727769	387	-	.	ID=PET489.P1_TE1648;Target=Gypsy-9_CCO-I 3772 4040;Class=LTR/Gypsy;PercDiv=26.9;PercDel=14.5;PercIns=0.8;
Scaffold12	RepeatMasker	Transposon	727785	727970	340	-	.	ID=PET489.P1_TE1649;Target=Gypsy-9_CCO-I 3538 3723;Class=LTR/Gypsy;PercDiv=38.4;PercDel=0.5;PercIns=0.5;
Scaffold13	RepeatMasker	Transposon	15919	15985	235	+	.	ID=PET489.P1_TE1650;Target=Gypsy-11_PSo-I 3634 3704;Class=LTR/Gypsy;PercDiv=20.0;PercDel=9.0;PercIns=2.8;
Scaffold13	RepeatMasker	Transposon	23445	23480	228	+	.	ID=PET489.P1_TE1651;Target=PTERV2a_LTR 85 120;Class=LTR/ERV1;PercDiv=16.7;PercDel=0.0;PercIns=0.0;
Scaffold13	RepeatMasker	Transposon	63808	63863	228	-	.	ID=PET489.P1_TE1652;Target=Gypsy-39_PIT-I 3184 3237;Class=LTR/Gypsy;PercDiv=18.6;PercDel=0.0;PercIns=3.7;
Scaffold13	RepeatMasker	Transposon	72492	72570	266	+	.	ID=PET489.P1_TE1653;Target=Sagan-3_MLP 2203 2282;Class=DNA/TcMar-Sagan;PercDiv=23.4;PercDel=1.3;PercIns=2.6;
Scaffold13	RepeatMasker	Transposon	73372	73442	237	-	.	ID=PET489.P1_TE1654;Target=CR1-116_AAe 161 231;Class=LINE/CR1;PercDiv=21.7;PercDel=2.8;PercIns=2.8;
Scaffold13	RepeatMasker	Transposon	76264	76353	281	-	.	ID=PET489.P1_TE1655;Target=DIRS-28_NV 1000 1089;Class=LTR/Ngaro;PercDiv=31.1;PercDel=0.0;PercIns=0.0;
Scaffold13	RepeatMasker	Transposon	76698	76738	225	-	.	ID=PET489.P1_TE1656;Target=BEL-3_DEl-I 4611 4651;Class=LTR/Pao;PercDiv=19.5;PercDel=0.0;PercIns=0.0;
Scaffold13	RepeatMasker	Transposon	76759	76865	233	-	.	ID=PET489.P1_TE1657;Target=DIRS-41_NV 283 386;Class=LTR/Ngaro;PercDiv=33.7;PercDel=0.0;PercIns=2.9;
Scaffold13	RepeatMasker	Transposon	79932	80019	233	-	.	ID=PET489.P1_TE1658;Target=Harbinger2-1_ES 4940 5037;Class=DNA/PIF-Harbinger;PercDiv=27.3;PercDel=11.4;PercIns=0.0;
Scaffold13	RepeatMasker	Transposon	79970	80033	282	+	.	ID=PET489.P1_TE1659;Target=Gypsy14-LTR_Dpse 118 165;Class=LTR/Gypsy;PercDiv=17.3;PercDel=2.4;PercIns=0.0;
Scaffold13	RepeatMasker	Transposon	79974	80096	233	-	.	ID=PET489.P1_TE1660;Target=CACTA-1_Ccinerea 1119 1234;Class=DNA/CMC-EnSpm;PercDiv=24.9;PercDel=2.4;PercIns=8.6;
Scaffold13	RepeatMasker	Transposon	90776	90826	225	+	.	ID=PET489.P1_TE1661;Target=Gypsy-6_ADe-I 5357 5407;Class=LTR/Gypsy;PercDiv=27.4;PercDel=0.0;PercIns=0.0;
Scaffold13	RepeatMasker	Transposon	110593	111079	711	-	.	ID=PET489.P1_TE1662;Target=Gypsy-8_CCO-I 5275 5702;Class=LTR/Gypsy;PercDiv=32.2;PercDel=6.9;PercIns=5.1;
Scaffold13	RepeatMasker	Transposon	111250	111392	474	-	.	ID=PET489.P1_TE1663;Target=Gypsy-8_CCO-I 5119 5244;Class=LTR/Gypsy;PercDiv=26.9;PercDel=0.0;PercIns=0.2;
Scaffold13	RepeatMasker	Transposon	112023	114280	6411	-	.	ID=PET489.P1_TE1664;Target=Gypsy-8_CCO-I 2866 5123;Class=LTR/Gypsy;PercDiv=28.8;PercDel=1.8;PercIns=1.8;
Scaffold13	RepeatMasker	Transposon	114635	114972	813	-	.	ID=PET489.P1_TE1665;Target=Gypsy-8_CCO-I 1666 2003;Class=LTR/Gypsy;PercDiv=32.8;PercDel=1.8;PercIns=1.8;
Scaffold13	RepeatMasker	Transposon	115368	115931	352	-	.	ID=PET489.P1_TE1666;Target=Gypsy-8_CCO-I 679 1260;Class=LTR/Gypsy;PercDiv=36.3;PercDel=6.6;PercIns=3.3;
Scaffold13	RepeatMasker	Transposon	121342	121452	234	-	.	ID=PET489.P1_TE1667;Target=DNA-X-9_NV 856 955;Class=DNA;PercDiv=17.8;PercDel=25.4;PercIns=0.4;
Scaffold13	RepeatMasker	Transposon	131501	134458	3495	+	.	ID=PET489.P1_TE1668;Target=Gypsy-5_CPu-I 2012 5199;Class=LTR/Gypsy;PercDiv=34.2;PercDel=3.3;PercIns=3.1;
Scaffold13	RepeatMasker	Transposon	144625	145066	615	-	.	ID=PET489.P1_TE1669;Target=Gypsy-8_CPu-I 4260 4680;Class=LTR/Gypsy;PercDiv=30.5;PercDel=3.1;PercIns=3.9;
Scaffold13	RepeatMasker	Transposon	145502	146190	1136	-	.	ID=PET489.P1_TE1670;Target=Gypsy-8_CPu-I 3506 4209;Class=LTR/Gypsy;PercDiv=34.1;PercDel=1.3;PercIns=1.3;
Scaffold13	RepeatMasker	Transposon	146209	147581	2231	-	.	ID=PET489.P1_TE1671;Target=Gypsy-8_CPu-I 2209 3578;Class=LTR/Gypsy;PercDiv=33.0;PercDel=2.8;PercIns=2.9;
Scaffold13	RepeatMasker	Transposon	148150	148231	248	-	.	ID=PET489.P1_TE1672;Target=Gypsy-8_CPu-I 1771 1852;Class=LTR/Gypsy;PercDiv=27.2;PercDel=1.2;PercIns=1.2;
Scaffold13	RepeatMasker	Transposon	152087	152393	315	+	.	ID=PET489.P1_TE1673;Target=Mariner2_PPa 1 305;Class=DNA/TcMar-Tc1;PercDiv=33.9;PercDel=3.3;PercIns=3.9;
Scaffold13	RepeatMasker	Transposon	152436	153682	3838	+	.	ID=PET489.P1_TE1674;Target=Mariner2_PPa 650 1912;Class=DNA/TcMar-Tc1;PercDiv=29.4;PercDel=2.4;PercIns=1.1;
Scaffold13	RepeatMasker	Transposon	153875	154093	410	+	.	ID=PET489.P1_TE1675;Target=Gypsy-8_CCO-I 678 905;Class=LTR/Gypsy;PercDiv=36.1;PercDel=4.1;PercIns=0.0;
Scaffold13	RepeatMasker	Transposon	154839	155176	726	+	.	ID=PET489.P1_TE1676;Target=Gypsy-8_CCO-I 1666 2003;Class=LTR/Gypsy;PercDiv=35.9;PercDel=1.2;PercIns=1.2;
Scaffold13	RepeatMasker	Transposon	155683	155741	233	+	.	ID=PET489.P1_TE1677;Target=Gypsy-172_AA-I 213 269;Class=LTR/Gypsy;PercDiv=14.1;PercDel=0.0;PercIns=3.5;
Scaffold13	RepeatMasker	Transposon	155831	155879	226	+	.	ID=PET489.P1_TE1678;Target=Gypsy-8_CCO-I 2145 2193;Class=LTR/Gypsy;PercDiv=22.4;PercDel=0.0;PercIns=0.0;
Scaffold13	RepeatMasker	Transposon	156428	156534	241	+	.	ID=PET489.P1_TE1679;Target=Gypsy-2_CCO-I 2077 2151;Class=LTR/Gypsy;PercDiv=26.1;PercDel=2.8;PercIns=0.3;
Scaffold13	RepeatMasker	Transposon	156874	157859	1260	+	.	ID=PET489.P1_TE1680;Target=Gypsy-2_CCO-I 2344 3319;Class=LTR/Gypsy;PercDiv=34.5;PercDel=2.2;PercIns=3.3;
Scaffold13	RepeatMasker	Transposon	157752	157877	281	+	.	ID=PET489.P1_TE1681;Target=Gypsy-5_SI-I 1912 2038;Class=LTR/Gypsy;PercDiv=29.0;PercDel=2.4;PercIns=1.6;
Scaffold13	RepeatMasker	Transposon	157880	159003	1205	+	.	ID=PET489.P1_TE1682;Target=Gypsy-2_CCO-I 3950 5291;Class=LTR/Gypsy;PercDiv=36.3;PercDel=2.3;PercIns=2.1;
Scaffold13	RepeatMasker	Transposon	159240	159430	420	+	.	ID=PET489.P1_TE1683;Target=Gypsy-43_MLP-I 10887 11059;Class=LTR/Gypsy;PercDiv=30.6;PercDel=3.5;PercIns=1.1;
Scaffold13	RepeatMasker	Transposon	177991	178068	316	+	.	ID=PET489.P1_TE1684;Target=REP-1_ZM 27 105;Class=Unknown/Unknown;PercDiv=23.1;PercDel=1.3;PercIns=0.0;
Scaffold13	RepeatMasker	Transposon	182718	182747	240	-	.	ID=PET489.P1_TE1685;Target=L1-2_VC 6855 6941;Class=LINE/L1;PercDiv=22.8;PercDel=10.0;PercIns=1.1;
Scaffold13	RepeatMasker	Transposon	182745	182791	263	+	.	ID=PET489.P1_TE1686;Target=Gypsy-1_CMe-I 8719 8765;Class=LTR/Gypsy;PercDiv=10.9;PercDel=2.1;PercIns=2.1;
Scaffold13	RepeatMasker	Transposon	182748	182797	263	-	.	ID=PET489.P1_TE1687;Target=RTAg3 1887 1935;Class=LINE/R1;PercDiv=12.2;PercDel=0.0;PercIns=2.0;
Scaffold13	RepeatMasker	Transposon	182754	182797	287	-	.	ID=PET489.P1_TE1688;Target=Gypsy8-I_Dpse 6602 6645;Class=LTR/Gypsy;PercDiv=6.8;PercDel=0.0;PercIns=0.0;
Scaffold13	RepeatMasker	Transposon	189116	189193	316	-	.	ID=PET489.P1_TE1689;Target=REP-1_ZM 27 105;Class=Unknown/Unknown;PercDiv=23.1;PercDel=1.3;PercIns=0.0;
Scaffold13	RepeatMasker	Transposon	210443	210506	227	+	.	ID=PET489.P1_TE1690;Target=CER16-2-I_CE 5451 5516;Class=LTR/Pao;PercDiv=19.0;PercDel=4.7;PercIns=1.5;
Scaffold13	RepeatMasker	Transposon	224570	224779	322	+	.	ID=PET489.P1_TE1691;Target=L1-2_VC 5716 5929;Class=LINE/L1;PercDiv=26.4;PercDel=2.8;PercIns=4.7;
Scaffold13	RepeatMasker	Transposon	235193	235530	863	+	.	ID=PET489.P1_TE1692;Target=Gypsy-8_CCO-I 1666 2003;Class=LTR/Gypsy;PercDiv=35.5;PercDel=0.0;PercIns=0.0;
Scaffold13	RepeatMasker	Transposon	235823	236030	497	+	.	ID=PET489.P1_TE1693;Target=Gypsy-8_CCO-I 2220 2442;Class=LTR/Gypsy;PercDiv=28.9;PercDel=6.2;PercIns=6.8;
Scaffold13	RepeatMasker	Transposon	236147	236933	2522	+	.	ID=PET489.P1_TE1694;Target=Gypsy-8_CCO-I 3047 3836;Class=LTR/Gypsy;PercDiv=30.1;PercDel=0.9;PercIns=0.5;
Scaffold13	RepeatMasker	Transposon	237855	238558	2469	+	.	ID=PET489.P1_TE1695;Target=Gypsy-8_CCO-I 4492 5196;Class=LTR/Gypsy;PercDiv=28.4;PercDel=0.4;PercIns=0.3;
Scaffold13	RepeatMasker	Transposon	238833	239197	533	+	.	ID=PET489.P1_TE1696;Target=Gypsy-8_CCO-I 5294 5702;Class=LTR/Gypsy;PercDiv=32.1;PercDel=3.1;PercIns=2.3;
Scaffold13	RepeatMasker	Transposon	274271	274405	231	+	.	ID=PET489.P1_TE1697;Target=Gypsy-8_CCO-LTR 292 436;Class=LTR/Gypsy;PercDiv=21.2;PercDel=13.3;PercIns=5.5;
Scaffold13	RepeatMasker	Transposon	290540	290613	228	+	.	ID=PET489.P1_TE1698;Target=Gypsy-7_Gav-I 1594 1668;Class=LTR/Gypsy;PercDiv=23.6;PercDel=4.0;PercIns=2.7;
Scaffold13	RepeatMasker	Transposon	305764	305832	259	+	.	ID=PET489.P1_TE1699;Target=Sagan-1_LB 3249 3317;Class=DNA/TcMar-Sagan;PercDiv=15.2;PercDel=4.3;PercIns=4.3;
Scaffold13	RepeatMasker	Transposon	313898	314133	492	-	.	ID=PET489.P1_TE1700;Target=Sagan-2_TMe 2492 2726;Class=DNA/TcMar-Sagan;PercDiv=33.2;PercDel=1.3;PercIns=1.7;
Scaffold13	RepeatMasker	Transposon	314188	314344	242	-	.	ID=PET489.P1_TE1701;Target=Sagan-1_PMa 643 797;Class=DNA/TcMar-Sagan;PercDiv=39.4;PercDel=0.0;PercIns=1.3;
Scaffold13	RepeatMasker	Transposon	314933	315009	297	-	.	ID=PET489.P1_TE1702;Target=Sagan-5_MLP 1716 1780;Class=DNA/TcMar-Sagan;PercDiv=26.8;PercDel=0.0;PercIns=0.0;
Scaffold13	RepeatMasker	Transposon	367879	367940	225	-	.	ID=PET489.P1_TE1703;Target=SHACOP_I_MT-int 3615 3681;Class=LTR/Copia;PercDiv=27.4;PercDel=8.1;PercIns=0.0;
Scaffold13	RepeatMasker	Transposon	370518	370556	227	+	.	ID=PET489.P1_TE1704;Target=Outcast-1_DAn 5706 5746;Class=LINE/Jockey;PercDiv=12.8;PercDel=5.1;PercIns=0.0;
Scaffold13	RepeatMasker	Transposon	407898	407947	295	-	.	ID=PET489.P1_TE1705;Target=PIF_Harbinger-2_PleOst 2764 2817;Class=DNA/PIF-Harbinger;PercDiv=12.0;PercDel=8.0;PercIns=0.0;
Scaffold13	RepeatMasker	Transposon	411668	411747	238	+	.	ID=PET489.P1_TE1706;Target=Gypsy-3_IS-I 3240 3316;Class=LTR/Gypsy;PercDiv=25.1;PercDel=1.2;PercIns=5.2;
Scaffold13	RepeatMasker	Transposon	443480	443534	230	-	.	ID=PET489.P1_TE1707;Target=Jockey-7_DAn 2443 2494;Class=LINE/Jockey;PercDiv=17.4;PercDel=0.0;PercIns=5.8;
Scaffold13	RepeatMasker	Transposon	444727	444804	316	-	.	ID=PET489.P1_TE1708;Target=REP-1_ZM 27 105;Class=Unknown/Unknown;PercDiv=23.1;PercDel=1.3;PercIns=0.0;
Scaffold13	RepeatMasker	Transposon	452410	452895	304	+	.	ID=PET489.P1_TE1709;Target=Gypsy-8_CCO-I 759 1260;Class=LTR/Gypsy;PercDiv=33.5;PercDel=9.7;PercIns=6.2;
Scaffold13	RepeatMasker	Transposon	453295	453632	871	+	.	ID=PET489.P1_TE1710;Target=Gypsy-8_CCO-I 1666 2003;Class=LTR/Gypsy;PercDiv=33.8;PercDel=1.2;PercIns=1.2;
Scaffold13	RepeatMasker	Transposon	453987	454703	1868	+	.	ID=PET489.P1_TE1711;Target=Gypsy-8_CCO-I 2866 3584;Class=LTR/Gypsy;PercDiv=31.5;PercDel=2.1;PercIns=1.8;
Scaffold13	RepeatMasker	Transposon	455277	455496	423	-	.	ID=PET489.P1_TE1712;Target=Gypsy-45_MLP-I 6031 6193;Class=LTR/Gypsy;PercDiv=30.9;PercDel=3.0;PercIns=1.9;
Scaffold13	RepeatMasker	Transposon	455520	455674	247	-	.	ID=PET489.P1_TE1713;Target=Gypsy-45_MLP-I 4708 4874;Class=LTR/Gypsy;PercDiv=32.5;PercDel=8.4;PercIns=0.6;
Scaffold13	RepeatMasker	Transposon	455713	455818	476	-	.	ID=PET489.P1_TE1714;Target=MARY1_TM 6157 6495;Class=LTR/Gypsy;PercDiv=37.1;PercDel=2.4;PercIns=1.6;
Scaffold13	RepeatMasker	Transposon	455819	456109	651	-	.	ID=PET489.P1_TE1715;Target=Gypsy-2_CCO-I 4402 4693;Class=LTR/Gypsy;PercDiv=32.1;PercDel=1.7;PercIns=1.4;
Scaffold13	RepeatMasker	Transposon	456110	456134	476	-	.	ID=PET489.P1_TE1716;Target=MARY1_TM 6071 6156;Class=LTR/Gypsy;PercDiv=37.1;PercDel=2.4;PercIns=1.6;
Scaffold13	RepeatMasker	Transposon	456290	458331	2800	-	.	ID=PET489.P1_TE1717;Target=Gypsy-17_ADe-I 2327 5091;Class=LTR/Gypsy;PercDiv=35.4;PercDel=2.7;PercIns=2.4;
Scaffold13	RepeatMasker	Transposon	458691	458767	232	-	.	ID=PET489.P1_TE1718;Target=Gypsy-10_PR-I 5204 5280;Class=LTR/Gypsy;PercDiv=32.5;PercDel=0.0;PercIns=0.0;
Scaffold13	RepeatMasker	Transposon	459334	459379	239	-	.	ID=PET489.P1_TE1719;Target=Caulimovirus-2_STu 3169 3214;Class=LTR/Caulimovirus;PercDiv=19.6;PercDel=0.0;PercIns=0.0;
Scaffold13	RepeatMasker	Transposon	461838	462867	2210	+	.	ID=PET489.P1_TE1720;Target=Gypsy-8_CCO-I 2909 4588;Class=LTR/Gypsy;PercDiv=32.2;PercDel=2.8;PercIns=2.7;
Scaffold13	RepeatMasker	Transposon	465032	465088	227	+	.	ID=PET489.P1_TE1721;Target=CarERV3-int 4253 4303;Class=LTR/ERV1;PercDiv=15.9;PercDel=0.0;PercIns=11.8;
Scaffold13	RepeatMasker	Transposon	488324	488371	226	+	.	ID=PET489.P1_TE1722;Target=CACTA-1_CapOwc 762 809;Class=DNA/CMC-EnSpm;PercDiv=25.0;PercDel=0.0;PercIns=0.0;
Scaffold13	RepeatMasker	Transposon	542694	542756	241	+	.	ID=PET489.P1_TE1723;Target=Polinton-5_SP 14566 14638;Class=DNA/Maverick;PercDiv=17.5;PercDel=15.9;PercIns=0.0;
Scaffold13	RepeatMasker	Transposon	549658	549784	225	+	.	ID=PET489.P1_TE1724;Target=Copia-1_ES-I 1346 1457;Class=LTR/Copia;PercDiv=25.3;PercDel=2.4;PercIns=16.1;
Scaffold13	RepeatMasker	Transposon	551244	551308	242	+	.	ID=PET489.P1_TE1725;Target=RTAg4 2231 2292;Class=LINE/R1;PercDiv=19.4;PercDel=0.0;PercIns=4.8;
Scaffold13	RepeatMasker	Transposon	585926	586015	274	+	.	ID=PET489.P1_TE1726;Target=DIRS-28_NV 1001 1090;Class=LTR/Ngaro;PercDiv=31.1;PercDel=0.0;PercIns=0.0;
Scaffold13	RepeatMasker	Transposon	587592	587655	239	+	.	ID=PET489.P1_TE1727;Target=BEL-628_AA-I 3948 4014;Class=LTR/Pao;PercDiv=25.0;PercDel=4.7;PercIns=0.0;
Scaffold13	RepeatMasker	Transposon	591033	591167	236	-	.	ID=PET489.P1_TE1728;Target=Gypsy-8_CCO-LTR 292 436;Class=LTR/Gypsy;PercDiv=22.6;PercDel=12.6;PercIns=4.8;
Scaffold13	RepeatMasker	Transposon	592584	592644	225	+	.	ID=PET489.P1_TE1729;Target=Copia-2_SPDB-I 2137 2196;Class=LTR/Copia;PercDiv=25.0;PercDel=0.0;PercIns=1.7;
Scaffold13	RepeatMasker	Transposon	605719	605762	232	+	.	ID=PET489.P1_TE1730;Target=Tad1-1_EP 845 889;Class=LINE/Tad1;PercDiv=18.2;PercDel=2.3;PercIns=0.0;
Scaffold13	RepeatMasker	Transposon	634310	634441	244	-	.	ID=PET489.P1_TE1731;Target=Mariner-1_AF 941 1072;Class=DNA/TcMar-Fot1;PercDiv=33.8;PercDel=1.5;PercIns=1.5;
Scaffold13	RepeatMasker	Transposon	638278	639097	863	+	.	ID=PET489.P1_TE1732;Target=Gypsy-8_CCO-I 1543 2348;Class=LTR/Gypsy;PercDiv=34.5;PercDel=4.8;PercIns=6.6;
Scaffold13	RepeatMasker	Transposon	639095	641472	6863	+	.	ID=PET489.P1_TE1733;Target=Gypsy-8_CCO-I 2866 5244;Class=LTR/Gypsy;PercDiv=30.1;PercDel=1.4;PercIns=1.4;
Scaffold13	RepeatMasker	Transposon	645009	645298	567	-	.	ID=PET489.P1_TE1734;Target=Gypsy-14_SCH-I 6046 6335;Class=LTR/Gypsy;PercDiv=34.3;PercDel=1.4;PercIns=1.4;
Scaffold13	RepeatMasker	Transposon	645371	645987	1207	-	.	ID=PET489.P1_TE1735;Target=Gypsy-14_SCH-I 6895 7454;Class=LTR/Gypsy;PercDiv=34.4;PercDel=1.6;PercIns=2.6;
Scaffold13	RepeatMasker	Transposon	646314	646612	355	-	.	ID=PET489.P1_TE1736;Target=Gypsy-14_SCH-I 6238 6480;Class=LTR/Gypsy;PercDiv=33.1;PercDel=3.6;PercIns=3.1;
Scaffold13	RepeatMasker	Transposon	647005	648150	2402	-	.	ID=PET489.P1_TE1737;Target=Gypsy-14_SCH-I 4947 6093;Class=LTR/Gypsy;PercDiv=33.1;PercDel=2.2;PercIns=2.1;
Scaffold13	RepeatMasker	Transposon	648801	648992	377	-	.	ID=PET489.P1_TE1738;Target=Gypsy-14_SCH-I 4749 4942;Class=LTR/Gypsy;PercDiv=31.5;PercDel=5.2;PercIns=4.1;
Scaffold13	RepeatMasker	Transposon	649449	649608	265	-	.	ID=PET489.P1_TE1739;Target=Gypsy-14_SCH-I 5168 5235;Class=LTR/Gypsy;PercDiv=32.8;PercDel=0.0;PercIns=1.1;
Scaffold13	RepeatMasker	Transposon	678839	678931	229	+	.	ID=PET489.P1_TE1740;Target=BEL-1-I_XT 5144 5235;Class=LTR/Pao;PercDiv=23.3;PercDel=6.5;PercIns=7.6;
Scaffold13	RepeatMasker	Transposon	706068	706140	234	+	.	ID=PET489.P1_TE1741;Target=Tad1-9_BG 2109 2185;Class=LINE/Tad1;PercDiv=23.6;PercDel=6.8;PercIns=1.3;
Scaffold13	RepeatMasker	Transposon	718929	719015	231	+	.	ID=PET489.P1_TE1742;Target=Gypsy-6-I_XT 2427 2509;Class=LTR/Gypsy;PercDiv=24.8;PercDel=2.3;PercIns=7.2;
Scaffold13	RepeatMasker	Transposon	719581	719630	238	+	.	ID=PET489.P1_TE1743;Target=Gypsy-1_LBS-I 1995 2043;Class=LTR/Gypsy;PercDiv=20.4;PercDel=0.0;PercIns=2.0;
Scaffold13	RepeatMasker	Transposon	724012	724308	482	-	.	ID=PET489.P1_TE1744;Target=Gypsy-8_CCO-I 5364 5702;Class=LTR/Gypsy;PercDiv=31.4;PercDel=3.4;PercIns=2.8;
Scaffold13	RepeatMasker	Transposon	724750	725171	1345	-	.	ID=PET489.P1_TE1745;Target=Gypsy-8_CCO-I 4591 5012;Class=LTR/Gypsy;PercDiv=27.8;PercDel=0.9;PercIns=0.9;
Scaffold13	RepeatMasker	Transposon	726958	727066	272	-	.	ID=PET489.P1_TE1746;Target=Gypsy-8_CCO-I 2220 2340;Class=LTR/Gypsy;PercDiv=29.4;PercDel=0.0;PercIns=0.3;
Scaffold13	RepeatMasker	Transposon	727359	727587	619	-	.	ID=PET489.P1_TE1747;Target=Gypsy-8_CCO-I 1595 2003;Class=LTR/Gypsy;PercDiv=30.3;PercDel=2.8;PercIns=2.8;
Scaffold14	RepeatMasker	Transposon	3169	3686	469	+	.	ID=PET489.P1_TE1748;Target=Gypsy-8_CCO-I 5237 5669;Class=LTR/Gypsy;PercDiv=32.0;PercDel=7.5;PercIns=4.7;
Scaffold14	RepeatMasker	Transposon	5525	5862	664	+	.	ID=PET489.P1_TE1749;Target=Gypsy-8_CCO-I 1666 2003;Class=LTR/Gypsy;PercDiv=32.3;PercDel=2.1;PercIns=2.1;
Scaffold14	RepeatMasker	Transposon	6155	7356	2139	+	.	ID=PET489.P1_TE1750;Target=Gypsy-8_CCO-I 2866 4028;Class=LTR/Gypsy;PercDiv=31.1;PercDel=5.8;PercIns=1.7;
Scaffold14	RepeatMasker	Transposon	7334	7976	1511	+	.	ID=PET489.P1_TE1751;Target=Gypsy-8_CCO-I 4459 5102;Class=LTR/Gypsy;PercDiv=32.1;PercDel=1.2;PercIns=1.1;
Scaffold14	RepeatMasker	Transposon	8471	9128	959	+	.	ID=PET489.P1_TE1752;Target=Gypsy-8_CCO-I 5089 5702;Class=LTR/Gypsy;PercDiv=31.4;PercDel=4.0;PercIns=3.6;
Scaffold14	RepeatMasker	Transposon	57664	57734	230	-	.	ID=PET489.P1_TE1753;Target=Gypsy-129_ZM-I 4051 4112;Class=LTR/Gypsy;PercDiv=24.7;PercDel=0.0;PercIns=14.5;
Scaffold14	RepeatMasker	Transposon	80640	80683	234	+	.	ID=PET489.P1_TE1754;Target=EnSpm-N1_HV 2596 2639;Class=DNA/CMC-EnSpm;PercDiv=22.7;PercDel=0.0;PercIns=0.0;
Scaffold14	RepeatMasker	Transposon	82129	82215	229	+	.	ID=PET489.P1_TE1755;Target=P-1_AurAno 5151 5241;Class=DNA/P;PercDiv=29.4;PercDel=6.9;PercIns=2.2;
Scaffold14	RepeatMasker	Transposon	110362	110405	229	+	.	ID=PET489.P1_TE1756;Target=MuDR1_ZM 6053 6096;Class=DNA/MULE-MuDR;PercDiv=22.7;PercDel=0.0;PercIns=0.0;
Scaffold14	RepeatMasker	Transposon	116608	116673	233	-	.	ID=PET489.P1_TE1757;Target=Gypsy-91_AA-I 3364 3434;Class=LTR/Gypsy;PercDiv=18.7;PercDel=10.6;PercIns=2.8;
Scaffold14	RepeatMasker	Transposon	127484	127541	231	+	.	ID=PET489.P1_TE1758;Target=Gypsy-36_SB-I 174 232;Class=LTR/Gypsy;PercDiv=20.7;PercDel=1.7;PercIns=0.0;
Scaffold14	RepeatMasker	Transposon	129680	131334	2320	+	.	ID=PET489.P1_TE1759;Target=Gypsy-4_CPu-I 3115 4778;Class=LTR/Gypsy;PercDiv=35.8;PercDel=3.0;PercIns=2.4;
Scaffold14	RepeatMasker	Transposon	131622	132627	1068	+	.	ID=PET489.P1_TE1760;Target=Gypsy-4_CPu-I 5229 6077;Class=LTR/Gypsy;PercDiv=37.0;PercDel=2.5;PercIns=2.1;
Scaffold14	RepeatMasker	Transposon	138483	138592	244	+	.	ID=PET489.P1_TE1761;Target=CryptonS-11_PS 2575 2653;Class=DNA/Crypton;PercDiv=20.3;PercDel=0.0;PercIns=22.5;
Scaffold14	RepeatMasker	Transposon	175970	176056	240	-	.	ID=PET489.P1_TE1762;Target=SIRE1_INT-int 6654 6749;Class=LTR/Copia;PercDiv=25.3;PercDel=10.3;PercIns=0.0;
Scaffold14	RepeatMasker	Transposon	176319	176399	239	+	.	ID=PET489.P1_TE1763;Target=Helitron-1_AN 5748 5821;Class=RC/Helitron;PercDiv=16.4;PercDel=0.0;PercIns=9.5;
Scaffold14	RepeatMasker	Transposon	212144	212203	230	+	.	ID=PET489.P1_TE1764;Target=Copia-71_ZM-LTR 175 241;Class=LTR/Copia;PercDiv=23.3;PercDel=11.7;PercIns=0.0;
Scaffold14	RepeatMasker	Transposon	216882	216948	234	+	.	ID=PET489.P1_TE1765;Target=Gypsy-69_CQ-I 84 148;Class=LTR/Gypsy;PercDiv=11.7;PercDel=7.5;PercIns=10.8;
Scaffold14	RepeatMasker	Transposon	221935	225043	2722	-	.	ID=PET489.P1_TE1766;Target=Gypsy-14_SCH-I 3307 7783;Class=LTR/Gypsy;PercDiv=35.3;PercDel=2.7;PercIns=2.8;
Scaffold14	RepeatMasker	Transposon	225648	225830	308	-	.	ID=PET489.P1_TE1767;Target=Gypsy-14_SCH-I 4253 4322;Class=LTR/Gypsy;PercDiv=34.4;PercDel=0.0;PercIns=0.0;
Scaffold14	RepeatMasker	Transposon	227793	227909	234	+	.	ID=PET489.P1_TE1768;Target=CACTA-1_Ccinerea 1052 1180;Class=DNA/CMC-EnSpm;PercDiv=27.1;PercDel=12.8;PercIns=2.3;
Scaffold14	RepeatMasker	Transposon	238718	238783	225	-	.	ID=PET489.P1_TE1769;Target=Gypsy-46_MLP-I 2086 2157;Class=LTR/Gypsy;PercDiv=24.2;PercDel=9.1;PercIns=0.0;
Scaffold14	RepeatMasker	Transposon	239948	240023	238	+	.	ID=PET489.P1_TE1770;Target=SZ-37_int-int 1106 1183;Class=LTR/Copia;PercDiv=26.3;PercDel=2.6;PercIns=0.0;
Scaffold14	RepeatMasker	Transposon	256084	256179	228	+	.	ID=PET489.P1_TE1771;Target=Coprina_Cc1 21 119;Class=LINE/Penelope;PercDiv=21.9;PercDel=3.1;PercIns=0.0;
Scaffold14	RepeatMasker	Transposon	292752	292936	319	+	.	ID=PET489.P1_TE1772;Target=Gypsy-27_LBS-I 985 1242;Class=LTR/Gypsy;PercDiv=36.7;PercDel=1.6;PercIns=4.0;
Scaffold14	RepeatMasker	Transposon	292937	293029	357	+	.	ID=PET489.P1_TE1773;Target=Gypsy-20_SCH-I 4803 4893;Class=LTR/Gypsy;PercDiv=26.4;PercDel=0.0;PercIns=2.2;
Scaffold14	RepeatMasker	Transposon	293030	293055	319	+	.	ID=PET489.P1_TE1774;Target=Gypsy-27_LBS-I 1243 1281;Class=LTR/Gypsy;PercDiv=36.7;PercDel=1.6;PercIns=4.0;
Scaffold14	RepeatMasker	Transposon	293843	294792	2101	+	.	ID=PET489.P1_TE1775;Target=Gypsy-27_LBS-I 2065 3014;Class=LTR/Gypsy;PercDiv=32.5;PercDel=1.8;PercIns=1.8;
Scaffold14	RepeatMasker	Transposon	356929	357286	286	+	.	ID=PET489.P1_TE1776;Target=Gypsy-21_LBS-I 1569 1926;Class=LTR/Gypsy;PercDiv=36.3;PercDel=3.1;PercIns=3.1;
Scaffold14	RepeatMasker	Transposon	357568	357612	256	+	.	ID=PET489.P1_TE1777;Target=Gypsy-42_AMi-I 775 819;Class=LTR/Gypsy;PercDiv=17.8;PercDel=0.0;PercIns=0.0;
Scaffold14	RepeatMasker	Transposon	358570	360548	3484	+	.	ID=PET489.P1_TE1778;Target=Gypsy-21_LBS-I 4253 6242;Class=LTR/Gypsy;PercDiv=35.3;PercDel=1.7;PercIns=1.2;
Scaffold14	RepeatMasker	Transposon	360915	362423	2045	+	.	ID=PET489.P1_TE1779;Target=Gypsy-21_LBS-I 6326 8135;Class=LTR/Gypsy;PercDiv=34.0;PercDel=3.1;PercIns=1.7;
Scaffold14	RepeatMasker	Transposon	365719	365925	561	-	.	ID=PET489.P1_TE1780;Target=Sagan-2_PSt 1399 1548;Class=DNA/TcMar-Sagan;PercDiv=27.0;PercDel=1.0;PercIns=1.5;
Scaffold14	RepeatMasker	Transposon	378825	381677	7097	-	.	ID=PET489.P1_TE1781;Target=Gypsy-8_CCO-I 2866 5718;Class=LTR/Gypsy;PercDiv=32.2;PercDel=1.8;PercIns=1.8;
Scaffold14	RepeatMasker	Transposon	382042	383342	925	-	.	ID=PET489.P1_TE1782;Target=Gypsy-8_CCO-I 678 2003;Class=LTR/Gypsy;PercDiv=36.6;PercDel=6.8;PercIns=4.8;
Scaffold14	RepeatMasker	Transposon	384070	384207	242	+	.	ID=PET489.P1_TE1783;Target=MARY1_TM 7323 7456;Class=LTR/Gypsy;PercDiv=22.7;PercDel=4.3;PercIns=7.5;
Scaffold14	RepeatMasker	Transposon	387524	388242	896	+	.	ID=PET489.P1_TE1784;Target=Gypsy-8_CPu-I 3941 5206;Class=LTR/Gypsy;PercDiv=35.2;PercDel=2.7;PercIns=1.7;
Scaffold14	RepeatMasker	Transposon	404792	404929	237	+	.	ID=PET489.P1_TE1785;Target=MARY1_TM 7323 7456;Class=LTR/Gypsy;PercDiv=21.9;PercDel=4.3;PercIns=7.5;
Scaffold14	RepeatMasker	Transposon	407271	407355	254	+	.	ID=PET489.P1_TE1786;Target=Gypsy-13_TA-I 2704 2798;Class=LTR/Gypsy;PercDiv=22.8;PercDel=14.1;PercIns=2.1;
Scaffold14	RepeatMasker	Transposon	449386	449463	250	-	.	ID=PET489.P1_TE1787;Target=Gypsy-12_CCO-I 698 771;Class=LTR/Gypsy;PercDiv=23.0;PercDel=0.0;PercIns=5.4;
Scaffold14	RepeatMasker	Transposon	449684	449745	234	-	.	ID=PET489.P1_TE1788;Target=L1-1_Cho 951 1021;Class=LINE/L1;PercDiv=22.6;PercDel=14.5;PercIns=0.0;
Scaffold14	RepeatMasker	Transposon	462676	462760	265	+	.	ID=PET489.P1_TE1789;Target=Copia-2_ADe-I 875 929;Class=LTR/Copia;PercDiv=22.8;PercDel=1.7;PercIns=1.7;
Scaffold14	RepeatMasker	Transposon	463202	464503	1946	+	.	ID=PET489.P1_TE1790;Target=Copia-2_ADe-I 1398 2703;Class=LTR/Copia;PercDiv=34.5;PercDel=3.5;PercIns=2.5;
Scaffold14	RepeatMasker	Transposon	464820	466504	3680	+	.	ID=PET489.P1_TE1791;Target=Copia-2_ADe-I 3157 4848;Class=LTR/Copia;PercDiv=32.4;PercDel=2.7;PercIns=2.3;
Scaffold14	RepeatMasker	Transposon	469817	470014	344	-	.	ID=PET489.P1_TE1792;Target=Gypsy-1_RGl-I 4495 4692;Class=LTR/Gypsy;PercDiv=29.6;PercDel=4.5;PercIns=4.5;
Scaffold14	RepeatMasker	Transposon	471312	471374	225	+	.	ID=PET489.P1_TE1793;Target=Copia-2_ADe-I 4935 5001;Class=LTR/Copia;PercDiv=22.2;PercDel=6.3;PercIns=0.0;
Scaffold14	RepeatMasker	Transposon	481904	484737	6995	-	.	ID=PET489.P1_TE1794;Target=Gypsy-8_CCO-I 2866 5702;Class=LTR/Gypsy;PercDiv=30.4;PercDel=2.0;PercIns=1.9;
Scaffold14	RepeatMasker	Transposon	485092	485429	808	-	.	ID=PET489.P1_TE1795;Target=Gypsy-8_CCO-I 1666 2003;Class=LTR/Gypsy;PercDiv=33.2;PercDel=1.2;PercIns=1.2;
Scaffold14	RepeatMasker	Transposon	486175	486393	456	-	.	ID=PET489.P1_TE1796;Target=Gypsy-8_CCO-I 678 905;Class=LTR/Gypsy;PercDiv=34.2;PercDel=4.1;PercIns=0.0;
Scaffold14	RepeatMasker	Transposon	488956	489017	252	+	.	ID=PET489.P1_TE1797;Target=Gypsy-1_Trm-LTR 91 151;Class=LTR/Gypsy;PercDiv=24.6;PercDel=0.0;PercIns=1.6;
Scaffold14	RepeatMasker	Transposon	503410	504679	1725	+	.	ID=PET489.P1_TE1798;Target=Gypsy-1_CCO-I 2406 3760;Class=LTR/Gypsy;PercDiv=36.0;PercDel=3.6;PercIns=1.5;
Scaffold14	RepeatMasker	Transposon	505077	506273	1371	+	.	ID=PET489.P1_TE1799;Target=Gypsy-1_CCO-I 3381 5029;Class=LTR/Gypsy;PercDiv=34.9;PercDel=4.3;PercIns=3.8;
Scaffold14	RepeatMasker	Transposon	508422	509799	1620	+	.	ID=PET489.P1_TE1800;Target=Sagan-1_LB 1417 2826;Class=DNA/TcMar-Sagan;PercDiv=36.1;PercDel=3.4;PercIns=2.0;
Scaffold14	RepeatMasker	Transposon	510232	510827	872	+	.	ID=PET489.P1_TE1801;Target=Sagan-1_LB 2814 3409;Class=DNA/TcMar-Sagan;PercDiv=31.5;PercDel=5.2;PercIns=5.2;
Scaffold14	RepeatMasker	Transposon	532283	532430	257	-	.	ID=PET489.P1_TE1802;Target=Mariner-N2B_PSt 729 883;Class=DNA/TcMar;PercDiv=27.2;PercDel=8.1;PercIns=3.2;
Scaffold14	RepeatMasker	Transposon	533237	533315	227	+	.	ID=PET489.P1_TE1803;Target=BEL-48_AA-I 5613 5692;Class=LTR/Pao;PercDiv=18.9;PercDel=7.6;PercIns=6.2;
Scaffold14	RepeatMasker	Transposon	538788	538831	227	-	.	ID=PET489.P1_TE1804;Target=Nimb-3_DR 4459 4502;Class=LINE/I;PercDiv=20.4;PercDel=0.0;PercIns=0.0;
Scaffold14	RepeatMasker	Transposon	540255	540581	357	-	.	ID=PET489.P1_TE1805;Target=KibiFr1 3402 3658;Class=LINE/L1;PercDiv=34.5;PercDel=2.7;PercIns=3.7;
Scaffold14	RepeatMasker	Transposon	540340	540770	241	-	.	ID=PET489.P1_TE1806;Target=Tx1-11_AMi 1825 2242;Class=LINE/L1-Tx1;PercDiv=37.2;PercDel=3.9;PercIns=7.2;
Scaffold14	RepeatMasker	Transposon	540666	540816	324	-	.	ID=PET489.P1_TE1807;Target=L1-56_XT 3073 3169;Class=LINE/L1;PercDiv=27.7;PercDel=0.3;PercIns=0.3;
Scaffold14	RepeatMasker	Transposon	543843	543890	225	-	.	ID=PET489.P1_TE1808;Target=Gypsy-25_SB-I 1814 1861;Class=LTR/Gypsy;PercDiv=18.8;PercDel=0.0;PercIns=0.0;
Scaffold14	RepeatMasker	Transposon	545113	545205	234	-	.	ID=PET489.P1_TE1809;Target=Sola1-1_AC 869 1011;Class=DNA/Sola;PercDiv=26.6;PercDel=4.2;PercIns=2.8;
Scaffold14	RepeatMasker	Transposon	545206	545279	244	+	.	ID=PET489.P1_TE1810;Target=DNA-8-5_DR 1570 1641;Class=DNA/hAT;PercDiv=20.9;PercDel=0.0;PercIns=2.8;
Scaffold14	RepeatMasker	Transposon	545230	545280	254	+	.	ID=PET489.P1_TE1811;Target=DNA2-5_DR 1452 1502;Class=DNA/hAT-Ac;PercDiv=11.8;PercDel=0.0;PercIns=0.0;
Scaffold14	RepeatMasker	Transposon	545281	545325	234	-	.	ID=PET489.P1_TE1812;Target=Sola1-1_AC 796 868;Class=DNA/Sola;PercDiv=26.6;PercDel=4.2;PercIns=2.8;
Scaffold14	RepeatMasker	Transposon	546418	547859	1294	-	.	ID=PET489.P1_TE1813;Target=PCretro3_I-int 2769 4239;Class=LTR/Copia;PercDiv=35.4;PercDel=3.9;PercIns=4.6;
Scaffold14	RepeatMasker	Transposon	547697	547880	349	+	.	ID=PET489.P1_TE1814;Target=Copia-4_SCH-I 1352 1535;Class=LTR/Copia;PercDiv=32.8;PercDel=3.8;PercIns=3.8;
Scaffold14	RepeatMasker	Transposon	548515	549266	655	-	.	ID=PET489.P1_TE1815;Target=PCretro3_I-int 1393 2147;Class=LTR/Copia;PercDiv=37.2;PercDel=4.4;PercIns=4.0;
Scaffold14	RepeatMasker	Transposon	555608	555677	303	+	.	ID=PET489.P1_TE1816;Target=Gypsy-4_SCH-I 4253 4322;Class=LTR/Gypsy;PercDiv=25.7;PercDel=0.0;PercIns=0.0;
Scaffold14	RepeatMasker	Transposon	555630	555769	238	+	.	ID=PET489.P1_TE1817;Target=Gypsy-14_SCH-I 3585 3724;Class=LTR/Gypsy;PercDiv=36.0;PercDel=0.7;PercIns=0.7;
Scaffold14	RepeatMasker	Transposon	556139	556257	258	+	.	ID=PET489.P1_TE1818;Target=Gypsy-4_SCH-I 5393 5514;Class=LTR/Gypsy;PercDiv=33.9;PercDel=3.4;PercIns=0.8;
Scaffold14	RepeatMasker	Transposon	556227	557572	2636	+	.	ID=PET489.P1_TE1819;Target=Gypsy-14_SCH-I 4749 6093;Class=LTR/Gypsy;PercDiv=32.0;PercDel=2.8;PercIns=2.8;
Scaffold14	RepeatMasker	Transposon	557965	559253	2026	+	.	ID=PET489.P1_TE1820;Target=Gypsy-14_SCH-I 6495 7783;Class=LTR/Gypsy;PercDiv=34.9;PercDel=2.2;PercIns=2.2;
Scaffold14	RepeatMasker	Transposon	606951	609853	3261	-	.	ID=PET489.P1_TE1821;Target=Gypsy-8_CPu-I 2169 5131;Class=LTR/Gypsy;PercDiv=35.0;PercDel=2.7;PercIns=3.1;
Scaffold14	RepeatMasker	Transposon	610754	610936	276	-	.	ID=PET489.P1_TE1822;Target=Gypsy-8_CPu-I 1064 1246;Class=LTR/Gypsy;PercDiv=33.5;PercDel=3.8;PercIns=3.8;
Scaffold14	RepeatMasker	Transposon	612274	613183	2201	+	.	ID=PET489.P1_TE1823;Target=Gypsy-8_CCO-I 4793 5702;Class=LTR/Gypsy;PercDiv=31.0;PercDel=2.2;PercIns=2.2;
Scaffold15	RepeatMasker	Transposon	15011	15105	231	-	.	ID=PET489.P1_TE1824;Target=Mariner-N2_PSt 123 191;Class=DNA/TcMar;PercDiv=21.2;PercDel=5.8;PercIns=3.0;
Scaffold15	RepeatMasker	Transposon	15388	15460	285	-	.	ID=PET489.P1_TE1825;Target=Mariner-N2_PSt 1 73;Class=DNA/TcMar;PercDiv=27.4;PercDel=0.0;PercIns=0.0;
Scaffold15	RepeatMasker	Transposon	36689	36776	250	-	.	ID=PET489.P1_TE1826;Target=BEL-3_DGri-I 3386 3467;Class=LTR/Pao;PercDiv=22.7;PercDel=2.3;PercIns=9.8;
Scaffold15	RepeatMasker	Transposon	83805	83872	235	-	.	ID=PET489.P1_TE1827;Target=Gypsy-2_PGr-I 386 450;Class=LTR/Gypsy;PercDiv=21.6;PercDel=0.0;PercIns=4.6;
Scaffold15	RepeatMasker	Transposon	86530	86647	254	-	.	ID=PET489.P1_TE1828;Target=Gypsy-9_DPu-I 807 924;Class=LTR/Gypsy;PercDiv=26.1;PercDel=2.5;PercIns=2.5;
Scaffold15	RepeatMasker	Transposon	167301	167404	386	+	.	ID=PET489.P1_TE1829;Target=BEL1-I_SM 787 890;Class=LTR/Pao;PercDiv=28.9;PercDel=0.0;PercIns=0.0;
Scaffold15	RepeatMasker	Transposon	175206	175306	273	+	.	ID=PET489.P1_TE1830;Target=Gypsy-50_BG-I 1913 2013;Class=LTR/Gypsy;PercDiv=28.0;PercDel=1.0;PercIns=1.0;
Scaffold15	RepeatMasker	Transposon	175680	178080	2920	+	.	ID=PET489.P1_TE1831;Target=Gypsy-17_ADe-I 1809 4617;Class=LTR/Gypsy;PercDiv=35.5;PercDel=3.4;PercIns=2.9;
Scaffold15	RepeatMasker	Transposon	178229	178383	251	+	.	ID=PET489.P1_TE1832;Target=Gypsy-17_ADe-I 4708 4874;Class=LTR/Gypsy;PercDiv=33.1;PercDel=8.4;PercIns=0.6;
Scaffold15	RepeatMasker	Transposon	178423	178626	378	+	.	ID=PET489.P1_TE1833;Target=Gypsy-17_ADe-I 6031 6198;Class=LTR/Gypsy;PercDiv=33.4;PercDel=1.6;PercIns=1.6;
Scaffold15	RepeatMasker	Transposon	203537	203585	274	+	.	ID=PET489.P1_TE1834;Target=LINE1-19_SBi 893 941;Class=LINE/L1;PercDiv=18.4;PercDel=0.0;PercIns=0.0;
Scaffold15	RepeatMasker	Transposon	203551	203674	233	+	.	ID=PET489.P1_TE1835;Target=CACTA-K 702 833;Class=DNA/CMC-EnSpm;PercDiv=29.3;PercDel=10.5;PercIns=3.8;
Scaffold15	RepeatMasker	Transposon	209426	209494	252	-	.	ID=PET489.P1_TE1836;Target=EnSpm-5_HM 4622 4694;Class=DNA/CMC-EnSpm;PercDiv=18.8;PercDel=5.8;PercIns=0.0;
Scaffold15	RepeatMasker	Transposon	209466	209562	244	+	.	ID=PET489.P1_TE1837;Target=DNA-8-3_HM 215 305;Class=DNA/DNA;PercDiv=29.8;PercDel=0.0;PercIns=6.6;
Scaffold15	RepeatMasker	Transposon	240644	240676	228	+	.	ID=PET489.P1_TE1838;Target=Copia-42_SB-I 8495 8527;Class=LTR/Copia;PercDiv=12.1;PercDel=0.0;PercIns=0.0;
Scaffold15	RepeatMasker	Transposon	252399	252445	230	-	.	ID=PET489.P1_TE1839;Target=Copia-42_SB-I 3406 3451;Class=LTR/Copia;PercDiv=19.6;PercDel=0.0;PercIns=2.2;
Scaffold15	RepeatMasker	Transposon	268227	268305	236	+	.	ID=PET489.P1_TE1840;Target=Gypsy-5_Gav-LTR 136 212;Class=LTR/Gypsy;PercDiv=25.0;PercDel=1.3;PercIns=3.9;
Scaffold15	RepeatMasker	Transposon	304519	304554	225	-	.	ID=PET489.P1_TE1841;Target=LTR10_Cho 519 553;Class=LTR/ERVK;PercDiv=11.4;PercDel=0.0;PercIns=2.9;
Scaffold15	RepeatMasker	Transposon	376017	377395	1188	-	.	ID=PET489.P1_TE1842;Target=Gypsy-17_ADe-I 3835 5724;Class=LTR/Gypsy;PercDiv=36.2;PercDel=3.7;PercIns=2.3;
Scaffold15	RepeatMasker	Transposon	377768	379199	2196	-	.	ID=PET489.P1_TE1843;Target=Gypsy-17_ADe-I 2274 3724;Class=LTR/Gypsy;PercDiv=35.3;PercDel=3.5;PercIns=2.1;
Scaffold15	RepeatMasker	Transposon	379590	379952	339	-	.	ID=PET489.P1_TE1844;Target=Gypsy-17_ADe-I 1636 1973;Class=LTR/Gypsy;PercDiv=33.6;PercDel=3.7;PercIns=2.9;
Scaffold15	RepeatMasker	Transposon	380261	380309	234	-	.	ID=PET489.P1_TE1845;Target=Gypsy-17_ADe-I 1283 1331;Class=LTR/Gypsy;PercDiv=22.4;PercDel=0.0;PercIns=0.0;
Scaffold15	RepeatMasker	Transposon	380269	380326	342	-	.	ID=PET489.P1_TE1846;Target=Gypsy36-I_AG 2128 2185;Class=LTR/Gypsy;PercDiv=17.2;PercDel=0.0;PercIns=0.0;
Scaffold15	RepeatMasker	Transposon	380498	380705	258	-	.	ID=PET489.P1_TE1847;Target=Gypsy-17_ADe-I 655 862;Class=LTR/Gypsy;PercDiv=34.5;PercDel=2.4;PercIns=2.4;
Scaffold15	RepeatMasker	Transposon	450783	450828	231	-	.	ID=PET489.P1_TE1848;Target=Mariner-3_Dro 209 254;Class=DNA/TcMar-Tc1;PercDiv=23.9;PercDel=0.0;PercIns=0.0;
Scaffold15	RepeatMasker	Transposon	473830	473866	232	+	.	ID=PET489.P1_TE1849;Target=Gypsy-16_PIT-I 5564 5599;Class=LTR/Gypsy;PercDiv=8.3;PercDel=0.0;PercIns=2.8;
Scaffold15	RepeatMasker	Transposon	550792	550917	233	-	.	ID=PET489.P1_TE1850;Target=MARY1_TM 7323 7442;Class=LTR/Gypsy;PercDiv=20.8;PercDel=3.2;PercIns=8.3;
Scaffold15	RepeatMasker	Transposon	551367	551490	235	+	.	ID=PET489.P1_TE1851;Target=MARY1_TM 7323 7442;Class=LTR/Gypsy;PercDiv=19.4;PercDel=4.8;PercIns=8.3;
Scaffold15	RepeatMasker	Transposon	552146	554872	6810	-	.	ID=PET489.P1_TE1852;Target=Gypsy-8_CCO-I 3037 5702;Class=LTR/Gypsy;PercDiv=31.5;PercDel=1.8;PercIns=1.9;
Scaffold15	RepeatMasker	Transposon	554885	555030	329	-	.	ID=PET489.P1_TE1853;Target=Gypsy-8_CCO-I 2273 2421;Class=LTR/Gypsy;PercDiv=34.0;PercDel=3.4;PercIns=1.3;
Scaffold15	RepeatMasker	Transposon	555364	555701	768	-	.	ID=PET489.P1_TE1854;Target=Gypsy-8_CCO-I 1666 2003;Class=LTR/Gypsy;PercDiv=35.3;PercDel=1.2;PercIns=1.2;
Scaffold15	RepeatMasker	Transposon	556447	556665	459	-	.	ID=PET489.P1_TE1855;Target=Gypsy-8_CCO-I 678 905;Class=LTR/Gypsy;PercDiv=36.5;PercDel=4.1;PercIns=0.0;
Scaffold15	RepeatMasker	Transposon	558673	559360	2069	+	.	ID=PET489.P1_TE1856;Target=Mariner2_PPa 1213 1912;Class=DNA/TcMar-Tc1;PercDiv=29.6;PercDel=2.9;PercIns=1.1;
Scaffold15	RepeatMasker	Transposon	586074	586388	1081	-	.	ID=PET489.P1_TE1857;Target=Gypsy-8_CCO-I 4981 5295;Class=LTR/Gypsy;PercDiv=29.8;PercDel=0.0;PercIns=0.0;
Scaffold15	RepeatMasker	Transposon	587426	587811	1643	-	.	ID=PET489.P1_TE1858;Target=Gypsy-17_ADe-I 3263 3645;Class=LTR/Gypsy;PercDiv=24.0;PercDel=0.0;PercIns=0.8;
Scaffold15	RepeatMasker	Transposon	588447	588818	1204	-	.	ID=PET489.P1_TE1859;Target=Gypsy-17_ADe-I 2269 2643;Class=LTR/Gypsy;PercDiv=30.0;PercDel=1.3;PercIns=0.5;
Scaffold15	RepeatMasker	Transposon	589148	589610	834	-	.	ID=PET489.P1_TE1860;Target=Gypsy-17_ADe-I 1543 2003;Class=LTR/Gypsy;PercDiv=36.9;PercDel=1.3;PercIns=1.7;
Scaffold15	RepeatMasker	Transposon	593641	594447	935	+	.	ID=PET489.P1_TE1861;Target=Gypsy-8_CCO-I 1554 2348;Class=LTR/Gypsy;PercDiv=34.2;PercDel=4.7;PercIns=6.3;
Scaffold15	RepeatMasker	Transposon	594420	596100	3315	+	.	ID=PET489.P1_TE1862;Target=Gypsy-8_CCO-I 4439 5702;Class=LTR/Gypsy;PercDiv=30.8;PercDel=1.6;PercIns=1.6;
Scaffold15	RepeatMasker	Transposon	605427	605467	227	-	.	ID=PET489.P1_TE1863;Target=Gypsy-8_PPc-I 2615 2658;Class=LTR/Gypsy;PercDiv=12.2;PercDel=7.3;PercIns=0.0;
Scaffold15	RepeatMasker	Transposon	615366	615415	229	-	.	ID=PET489.P1_TE1864;Target=IS4EU-2_DR 4934 4983;Class=DNA/PIF-ISL2EU;PercDiv=26.0;PercDel=0.0;PercIns=0.0;
Scaffold16	RepeatMasker	Transposon	9233	9309	262	+	.	ID=PET489.P1_TE1865;Target=CryptonF-1_PS 1261 1335;Class=DNA/Crypton;PercDiv=22.3;PercDel=3.9;PercIns=6.7;
Scaffold16	RepeatMasker	Transposon	13970	14034	298	-	.	ID=PET489.P1_TE1866;Target=Copia17-NVi_I-int 906 970;Class=LTR/Copia;PercDiv=6.2;PercDel=0.0;PercIns=0.0;
Scaffold16	RepeatMasker	Transposon	13982	14055	259	-	.	ID=PET489.P1_TE1867;Target=RLTR31D_MM 95 168;Class=LTR/ERVK;PercDiv=18.9;PercDel=0.0;PercIns=0.0;
Scaffold16	RepeatMasker	Transposon	14056	14084	235	-	.	ID=PET489.P1_TE1868;Target=HERV17-int 664 774;Class=LTR/ERV1;PercDiv=27.3;PercDel=9.3;PercIns=1.7;
Scaffold16	RepeatMasker	Transposon	39000	41915	2127	-	.	ID=PET489.P1_TE1869;Target=Gypsy-5_CPu-I 2012 5204;Class=LTR/Gypsy;PercDiv=36.7;PercDel=3.0;PercIns=3.2;
Scaffold16	RepeatMasker	Transposon	51570	51628	258	-	.	ID=PET489.P1_TE1870;Target=Copia-18_BRa-I 170 223;Class=LTR/Copia;PercDiv=14.9;PercDel=0.0;PercIns=9.3;
Scaffold16	RepeatMasker	Transposon	67868	67924	237	-	.	ID=PET489.P1_TE1871;Target=CEREBA_HV-int 1526 1585;Class=LTR/Gypsy;PercDiv=16.1;PercDel=7.0;PercIns=1.7;
Scaffold16	RepeatMasker	Transposon	67888	67933	263	-	.	ID=PET489.P1_TE1872;Target=CACTA_LP 3073 3118;Class=DNA/CMC-EnSpm;PercDiv=13.0;PercDel=0.0;PercIns=0.0;
Scaffold16	RepeatMasker	Transposon	67893	67982	252	-	.	ID=PET489.P1_TE1873;Target=MuDr-1x_SP 4436 4538;Class=DNA/MULE-MuDR;PercDiv=20.0;PercDel=14.4;PercIns=0.0;
Scaffold16	RepeatMasker	Transposon	71534	71603	263	-	.	ID=PET489.P1_TE1874;Target=Ginger1-3_HM 894 965;Class=DNA/Ginger;PercDiv=27.1;PercDel=2.9;PercIns=0.0;
Scaffold16	RepeatMasker	Transposon	108963	109065	248	+	.	ID=PET489.P1_TE1875;Target=Gypsy-15_LBS-I 1415 1525;Class=LTR/Gypsy;PercDiv=23.5;PercDel=8.7;PercIns=0.9;
Scaffold16	RepeatMasker	Transposon	121328	121475	282	-	.	ID=PET489.P1_TE1876;Target=Gypsy-6_DEu-I 383 557;Class=LTR/LTR;PercDiv=30.8;PercDel=5.4;PercIns=1.4;
Scaffold16	RepeatMasker	Transposon	124132	124215	232	-	.	ID=PET489.P1_TE1877;Target=Copia-125_SB-I 697 781;Class=LTR/Copia;PercDiv=30.5;PercDel=3.6;PercIns=2.4;
Scaffold16	RepeatMasker	Transposon	127342	127421	228	-	.	ID=PET489.P1_TE1878;Target=CACTA-1_Ccinerea 4485 4564;Class=DNA/CMC-EnSpm;PercDiv=32.5;PercDel=0.0;PercIns=0.0;
Scaffold16	RepeatMasker	Transposon	134003	134074	246	+	.	ID=PET489.P1_TE1879;Target=P-2_CR 7345 7419;Class=DNA/P;PercDiv=27.8;PercDel=4.2;PercIns=0.0;
Scaffold16	RepeatMasker	Transposon	149869	150278	1379	+	.	ID=PET489.P1_TE1880;Target=Gypsy-17_ADe-I 2269 2681;Class=LTR/Gypsy;PercDiv=29.2;PercDel=1.2;PercIns=0.5;
Scaffold16	RepeatMasker	Transposon	154896	155004	237	-	.	ID=PET489.P1_TE1881;Target=Ag-Jock-1 1250 1358;Class=LINE/Jockey;PercDiv=34.9;PercDel=0.0;PercIns=0.0;
Scaffold16	RepeatMasker	Transposon	157938	158104	256	+	.	ID=PET489.P1_TE1882;Target=Gypsy-8_CCO-LTR 292 436;Class=LTR/Gypsy;PercDiv=21.3;PercDel=2.4;PercIns=15.5;
Scaffold16	RepeatMasker	Transposon	159135	159260	226	-	.	ID=PET489.P1_TE1883;Target=MARY1_TM 7323 7442;Class=LTR/Gypsy;PercDiv=23.6;PercDel=0.8;PercIns=5.8;
Scaffold16	RepeatMasker	Transposon	186596	186643	225	-	.	ID=PET489.P1_TE1884;Target=I_Ele43 5827 5871;Class=LINE/I;PercDiv=17.9;PercDel=0.0;PercIns=6.7;
Scaffold16	RepeatMasker	Transposon	200435	200494	241	-	.	ID=PET489.P1_TE1885;Target=Gypsy-5_CQ-I 1522 1580;Class=LTR/Gypsy;PercDiv=25.4;PercDel=0.0;PercIns=1.7;
Scaffold16	RepeatMasker	Transposon	217348	217391	231	-	.	ID=PET489.P1_TE1886;Target=R1-3_DWi 3434 3477;Class=LINE/R1;PercDiv=20.4;PercDel=0.0;PercIns=0.0;
Scaffold16	RepeatMasker	Transposon	244012	244707	1198	+	.	ID=PET489.P1_TE1887;Target=Gypsy-17_ADe-I 2246 3009;Class=LTR/Gypsy;PercDiv=34.6;PercDel=1.4;PercIns=1.0;
Scaffold16	RepeatMasker	Transposon	245353	247151	1646	+	.	ID=PET489.P1_TE1888;Target=Gypsy-17_ADe-I 2909 4720;Class=LTR/Gypsy;PercDiv=37.5;PercDel=3.5;PercIns=2.7;
Scaffold16	RepeatMasker	Transposon	247375	247594	424	+	.	ID=PET489.P1_TE1889;Target=Gypsy-17_ADe-I 6031 6193;Class=LTR/Gypsy;PercDiv=31.4;PercDel=2.8;PercIns=1.7;
Scaffold16	RepeatMasker	Transposon	251152	252790	2706	-	.	ID=PET489.P1_TE1890;Target=Sagan-1_LB 1673 3317;Class=DNA/TcMar-Sagan;PercDiv=33.4;PercDel=3.2;PercIns=2.9;
Scaffold16	RepeatMasker	Transposon	273938	274695	705	+	.	ID=PET489.P1_TE1891;Target=RTAg4 1672 2617;Class=LINE/R1;PercDiv=34.6;PercDel=6.7;PercIns=4.2;
Scaffold16	RepeatMasker	Transposon	274519	274716	311	+	.	ID=PET489.P1_TE1892;Target=OSMU6 269 475;Class=DNA/MULE-MuDR;PercDiv=33.8;PercDel=9.1;PercIns=4.3;
Scaffold16	RepeatMasker	Transposon	324513	324597	229	+	.	ID=PET489.P1_TE1893;Target=Academ-1_DPu 3695 3780;Class=DNA/Academ;PercDiv=26.2;PercDel=2.4;PercIns=1.2;
Scaffold16	RepeatMasker	Transposon	325029	325151	227	+	.	ID=PET489.P1_TE1894;Target=Sagan-1_LB 112 232;Class=DNA/TcMar-Sagan;PercDiv=31.1;PercDel=1.6;PercIns=3.3;
Scaffold16	RepeatMasker	Transposon	325441	325509	341	+	.	ID=PET489.P1_TE1895;Target=Sagan-1_LB 3250 3318;Class=DNA/TcMar-Sagan;PercDiv=14.7;PercDel=1.4;PercIns=1.4;
Scaffold16	RepeatMasker	Transposon	365937	365995	229	+	.	ID=PET489.P1_TE1896;Target=ATCopia17I 1010 1068;Class=LTR/Copia;PercDiv=25.4;PercDel=0.0;PercIns=0.0;
Scaffold16	RepeatMasker	Transposon	416010	416067	249	-	.	ID=PET489.P1_TE1897;Target=I-1_AO 2970 3027;Class=LINE/Tad1;PercDiv=17.5;PercDel=1.7;PercIns=1.7;
Scaffold16	RepeatMasker	Transposon	465089	465313	386	-	.	ID=PET489.P1_TE1898;Target=L1-36_XT 3088 3344;Class=LINE/L1;PercDiv=27.3;PercDel=5.5;PercIns=4.4;
Scaffold16	RepeatMasker	Transposon	467524	468366	2038	-	.	ID=PET489.P1_TE1899;Target=Gypsy-12_CCO-I 3821 4634;Class=LTR/Gypsy;PercDiv=34.2;PercDel=0.8;PercIns=0.5;
Scaffold16	RepeatMasker	Transposon	468976	470155	3401	-	.	ID=PET489.P1_TE1900;Target=Gypsy-12_CCO-I 2638 3817;Class=LTR/Gypsy;PercDiv=29.7;PercDel=2.4;PercIns=2.4;
Scaffold16	RepeatMasker	Transposon	470430	470784	367	-	.	ID=PET489.P1_TE1901;Target=Gypsy-12_CCO-I 1993 2336;Class=LTR/Gypsy;PercDiv=32.2;PercDel=3.2;PercIns=5.0;
Scaffold16	RepeatMasker	Transposon	487437	487493	226	+	.	ID=PET489.P1_TE1902;Target=Sagan-1_LB 1970 2026;Class=DNA/TcMar-Sagan;PercDiv=26.3;PercDel=0.0;PercIns=0.0;
Scaffold16	RepeatMasker	Transposon	494155	494230	248	+	.	ID=PET489.P1_TE1903;Target=Copia-7_ES-I 3323 3395;Class=LTR/Copia;PercDiv=18.1;PercDel=1.3;PercIns=5.5;
Scaffold16	RepeatMasker	Transposon	504208	504266	257	-	.	ID=PET489.P1_TE1904;Target=Sagan-1_ALai 2060 2112;Class=DNA/TcMar-Sagan;PercDiv=21.2;PercDel=0.0;PercIns=0.0;
Scaffold16	RepeatMasker	Transposon	505136	505192	226	-	.	ID=PET489.P1_TE1905;Target=Sagan-1_LB 1970 2026;Class=DNA/TcMar-Sagan;PercDiv=26.3;PercDel=0.0;PercIns=0.0;
Scaffold16	RepeatMasker	Transposon	525691	526951	2531	+	.	ID=PET489.P1_TE1906;Target=Gypsy-1_PCR-I 11274 12534;Class=LTR/Gypsy;PercDiv=32.6;PercDel=1.7;PercIns=1.7;
Scaffold16	RepeatMasker	Transposon	527571	528157	680	+	.	ID=PET489.P1_TE1907;Target=Gypsy-1_PCR-I 13276 13774;Class=LTR/Gypsy;PercDiv=33.3;PercDel=2.9;PercIns=5.4;
Scaffold16	RepeatMasker	Transposon	541521	541610	233	-	.	ID=PET489.P1_TE1908;Target=LTR13B_Dor 510 596;Class=LTR/ERVK;PercDiv=25.7;PercDel=5.6;PercIns=9.2;
Scaffold16	RepeatMasker	Transposon	568469	568488	295	+	.	ID=PET489.P1_TE1909;Target=Gypsy61-I_AG 4203 4390;Class=LTR/Gypsy;PercDiv=32.4;PercDel=6.6;PercIns=3.2;
Scaffold16	RepeatMasker	Transposon	568489	568650	440	-	.	ID=PET489.P1_TE1910;Target=EnSpm-5_HM 4490 4656;Class=DNA/CMC-EnSpm;PercDiv=31.5;PercDel=3.1;PercIns=0.0;
Scaffold16	RepeatMasker	Transposon	569834	569897	258	-	.	ID=PET489.P1_TE1911;Target=BEL-628_AA-I 3948 4014;Class=LTR/Pao;PercDiv=23.4;PercDel=4.7;PercIns=0.0;
Scaffold16	RepeatMasker	Transposon	570301	570351	228	-	.	ID=PET489.P1_TE1912;Target=BEL-17_AA-I 435 485;Class=LTR/Pao;PercDiv=27.4;PercDel=0.0;PercIns=0.0;
Scaffold16	RepeatMasker	Transposon	577039	577107	254	-	.	ID=PET489.P1_TE1913;Target=Gypsy-13_SMo-LTR 695 760;Class=LTR/Gypsy;PercDiv=21.6;PercDel=1.4;PercIns=6.1;
Scaffold17	RepeatMasker	Transposon	3919	4183	827	+	.	ID=PET489.P1_TE1914;Target=Copia-2_SCH-I 4791 5058;Class=LTR/Copia;PercDiv=29.9;PercDel=1.5;PercIns=0.4;
Scaffold17	RepeatMasker	Transposon	4507	4562	292	+	.	ID=PET489.P1_TE1915;Target=Copia-2_SCH-I 5380 5435;Class=LTR/Copia;PercDiv=21.4;PercDel=0.0;PercIns=0.0;
Scaffold17	RepeatMasker	Transposon	11645	11959	247	+	.	ID=PET489.P1_TE1916;Target=DNA-2-32_DR 8073 8378;Class=DNA/DNA;PercDiv=28.0;PercDel=6.0;PercIns=9.2;
Scaffold17	RepeatMasker	Transposon	21292	21355	260	-	.	ID=PET489.P1_TE1917;Target=Gypsy13-I_SP 1253 1318;Class=LTR/Gypsy;PercDiv=17.7;PercDel=6.2;PercIns=3.0;
Scaffold17	RepeatMasker	Transposon	35885	35949	269	+	.	ID=PET489.P1_TE1918;Target=CACTA_LP 3078 3142;Class=DNA/CMC-EnSpm;PercDiv=23.1;PercDel=0.0;PercIns=0.0;
Scaffold17	RepeatMasker	Transposon	40339	40396	226	+	.	ID=PET489.P1_TE1919;Target=Helitron1_AG 1474 1530;Class=RC/Helitron;PercDiv=17.6;PercDel=0.0;PercIns=1.8;
Scaffold17	RepeatMasker	Transposon	40364	40418	227	+	.	ID=PET489.P1_TE1920;Target=Helitron1_AG 1474 1528;Class=RC/Helitron;PercDiv=20.0;PercDel=0.0;PercIns=0.0;
Scaffold17	RepeatMasker	Transposon	45157	45339	322	-	.	ID=PET489.P1_TE1921;Target=Gypsy-17_ADe-I 5323 5501;Class=LTR/Gypsy;PercDiv=27.6;PercDel=8.8;PercIns=1.6;
Scaffold17	RepeatMasker	Transposon	45570	47945	2370	-	.	ID=PET489.P1_TE1922;Target=Gypsy-17_ADe-I 2327 4543;Class=LTR/Gypsy;PercDiv=36.7;PercDel=3.8;PercIns=3.2;
Scaffold17	RepeatMasker	Transposon	91152	91383	538	-	.	ID=PET489.P1_TE1923;Target=Gypsy-4_CCO-I 5458 5704;Class=LTR/Gypsy;PercDiv=30.3;PercDel=6.9;PercIns=0.4;
Scaffold17	RepeatMasker	Transposon	91645	91997	535	-	.	ID=PET489.P1_TE1924;Target=Gypsy-4_CCO-I 4341 4693;Class=LTR/Gypsy;PercDiv=30.9;PercDel=2.7;PercIns=2.4;
Scaffold17	RepeatMasker	Transposon	95183	95193	253	-	.	ID=PET489.P1_TE1925;Target=TART_DV 7008 7026;Class=LINE/Jockey;PercDiv=17.3;PercDel=0.3;PercIns=2.0;
Scaffold17	RepeatMasker	Transposon	95194	95249	268	-	.	ID=PET489.P1_TE1926;Target=RT1 3132 3179;Class=LINE/R1;PercDiv=7.9;PercDel=0.0;PercIns=0.0;
Scaffold17	RepeatMasker	Transposon	95250	95282	253	-	.	ID=PET489.P1_TE1927;Target=TART_DV 6943 7007;Class=LINE/Jockey;PercDiv=17.3;PercDel=0.3;PercIns=2.0;
Scaffold17	RepeatMasker	Transposon	95958	96007	244	-	.	ID=PET489.P1_TE1928;Target=ROO_I-int 691 740;Class=LTR/Pao;PercDiv=14.0;PercDel=0.0;PercIns=0.0;
Scaffold17	RepeatMasker	Transposon	105280	105348	248	-	.	ID=PET489.P1_TE1929;Target=BEL-628_AA-I 3942 4014;Class=LTR/Pao;PercDiv=23.2;PercDel=5.8;PercIns=0.0;
Scaffold17	RepeatMasker	Transposon	118064	118126	227	-	.	ID=PET489.P1_TE1930;Target=RN12_I-int 2317 2377;Class=LTR/Gypsy;PercDiv=23.4;PercDel=1.6;PercIns=4.9;
Scaffold17	RepeatMasker	Transposon	155717	155766	229	+	.	ID=PET489.P1_TE1931;Target=RAVLIN2_MT 3601 3651;Class=LINE/L1;PercDiv=18.0;PercDel=2.0;PercIns=0.0;
Scaffold17	RepeatMasker	Transposon	159061	159106	226	-	.	ID=PET489.P1_TE1932;Target=Gypsy-2_AMi-I 1 48;Class=LTR/Gypsy;PercDiv=21.7;PercDel=4.3;PercIns=0.0;
Scaffold17	RepeatMasker	Transposon	186448	186675	311	-	.	ID=PET489.P1_TE1933;Target=RT1 3083 3325;Class=LINE/R1;PercDiv=34.8;PercDel=8.3;PercIns=1.6;
Scaffold17	RepeatMasker	Transposon	186507	186721	432	-	.	ID=PET489.P1_TE1934;Target=MarinerL-1_CR 1398 1612;Class=DNA/TcMar;PercDiv=31.6;PercDel=4.2;PercIns=4.2;
Scaffold17	RepeatMasker	Transposon	186676	186713	331	-	.	ID=PET489.P1_TE1935;Target=Jockey-3_DGri 3213 3451;Class=LINE/Jockey;PercDiv=38.7;PercDel=5.9;PercIns=0.4;
Scaffold17	RepeatMasker	Transposon	228419	228480	226	-	.	ID=PET489.P1_TE1936;Target=STRID1 2 67;Class=SINE/ID;PercDiv=22.6;PercDel=6.5;PercIns=0.0;
Scaffold17	RepeatMasker	Transposon	232199	232287	253	-	.	ID=PET489.P1_TE1937;Target=Ginger2-1_NV 370 465;Class=DNA/Ginger;PercDiv=22.7;PercDel=9.0;PercIns=1.0;
Scaffold17	RepeatMasker	Transposon	235989	237547	1633	-	.	ID=PET489.P1_TE1938;Target=Copia-3_PSH-I 2764 4966;Class=LTR/Copia;PercDiv=37.4;PercDel=1.9;PercIns=3.3;
Scaffold17	RepeatMasker	Transposon	237340	237625	240	-	.	ID=PET489.P1_TE1939;Target=Copia25-PTR_I-int 3708 3987;Class=LTR/Copia;PercDiv=37.3;PercDel=1.4;PercIns=3.6;
Scaffold17	RepeatMasker	Transposon	237905	237966	226	+	.	ID=PET489.P1_TE1940;Target=ATCopia24I 2739 2800;Class=LTR/Copia;PercDiv=30.6;PercDel=0.0;PercIns=0.0;
Scaffold17	RepeatMasker	Transposon	238967	239080	331	-	.	ID=PET489.P1_TE1941;Target=Copia-3_PSH-I 375 488;Class=LTR/Copia;PercDiv=27.7;PercDel=1.8;PercIns=1.8;
Scaffold17	RepeatMasker	Transposon	240337	240425	229	+	.	ID=PET489.P1_TE1942;Target=Ginger2-1_NV 370 465;Class=DNA/Ginger;PercDiv=23.9;PercDel=9.0;PercIns=1.0;
Scaffold17	RepeatMasker	Transposon	257108	260208	2681	-	.	ID=PET489.P1_TE1943;Target=Gypsy-14_SCH-I 3308 6402;Class=LTR/Gypsy;PercDiv=35.9;PercDel=3.1;PercIns=3.2;
Scaffold17	RepeatMasker	Transposon	260550	260710	296	-	.	ID=PET489.P1_TE1944;Target=Gypsy-14_SCH-I 4253 4322;Class=LTR/Gypsy;PercDiv=31.2;PercDel=1.2;PercIns=0.8;
Scaffold17	RepeatMasker	Transposon	295190	295251	234	-	.	ID=PET489.P1_TE1945;Target=Gypsy-1_Trm-LTR 91 151;Class=LTR/Gypsy;PercDiv=26.2;PercDel=0.0;PercIns=1.6;
Scaffold17	RepeatMasker	Transposon	298780	298817	242	+	.	ID=PET489.P1_TE1946;Target=Copia-3_CCO-I 1598 1634;Class=LTR/Copia;PercDiv=10.8;PercDel=0.0;PercIns=2.7;
Scaffold17	RepeatMasker	Transposon	298793	299662	1754	+	.	ID=PET489.P1_TE1947;Target=Copia-3_CCO-I 2281 3156;Class=LTR/Copia;PercDiv=32.4;PercDel=2.3;PercIns=1.6;
Scaffold17	RepeatMasker	Transposon	300410	301973	2744	+	.	ID=PET489.P1_TE1948;Target=Copia-3_CCO-I 3755 5347;Class=LTR/Copia;PercDiv=32.0;PercDel=4.1;PercIns=1.8;
Scaffold17	RepeatMasker	Transposon	302070	302131	234	-	.	ID=PET489.P1_TE1949;Target=Gypsy-1_Trm-LTR 91 151;Class=LTR/Gypsy;PercDiv=26.2;PercDel=0.0;PercIns=1.6;
Scaffold17	RepeatMasker	Transposon	326104	328118	4422	+	.	ID=PET489.P1_TE1950;Target=Gypsy-12_CCO-I 3592 5706;Class=LTR/Gypsy;PercDiv=31.7;PercDel=2.1;PercIns=1.0;
Scaffold17	RepeatMasker	Transposon	337934	338444	864	+	.	ID=PET489.P1_TE1951;Target=Copia-4_SCH-I 79 595;Class=LTR/Copia;PercDiv=32.4;PercDel=3.3;PercIns=2.1;
Scaffold17	RepeatMasker	Transposon	338381	338468	264	-	.	ID=PET489.P1_TE1952;Target=RLG_scIvana_3_1-I 3743 3822;Class=LTR/Copia;PercDiv=26.4;PercDel=0.0;PercIns=0.0;
Scaffold17	RepeatMasker	Transposon	344305	344362	245	+	.	ID=PET489.P1_TE1953;Target=Gypsy-17_ADe-I 1230 1277;Class=LTR/Gypsy;PercDiv=21.2;PercDel=0.6;PercIns=0.6;
Scaffold17	RepeatMasker	Transposon	344909	344921	271	+	.	ID=PET489.P1_TE1954;Target=Gypsy-17_ADe-I 1506 1571;Class=LTR/Gypsy;PercDiv=24.4;PercDel=5.5;PercIns=3.1;
Scaffold17	RepeatMasker	Transposon	344922	345001	280	+	.	ID=PET489.P1_TE1955;Target=Gypsy-9_LBS-I 2079 2157;Class=LTR/Gypsy;PercDiv=26.6;PercDel=0.0;PercIns=1.3;
Scaffold17	RepeatMasker	Transposon	345407	347915	2937	+	.	ID=PET489.P1_TE1956;Target=Gypsy-17_ADe-I 1971 4853;Class=LTR/Gypsy;PercDiv=35.4;PercDel=2.8;PercIns=2.6;
Scaffold17	RepeatMasker	Transposon	348094	348347	507	+	.	ID=PET489.P1_TE1957;Target=Gypsy-17_ADe-I 5349 5704;Class=LTR/Gypsy;PercDiv=33.2;PercDel=6.4;PercIns=0.4;
Scaffold17	RepeatMasker	Transposon	353283	353337	227	-	.	ID=PET489.P1_TE1958;Target=Gypsy-27_OD-I 7021 7079;Class=LTR/Gypsy;PercDiv=18.2;PercDel=7.3;PercIns=0.0;
Scaffold17	RepeatMasker	Transposon	425803	425836	235	-	.	ID=PET489.P1_TE1959;Target=Copia-130_AA-I 3310 3343;Class=LTR/Copia;PercDiv=8.8;PercDel=0.0;PercIns=0.0;
Scaffold17	RepeatMasker	Transposon	432704	432763	244	+	.	ID=PET489.P1_TE1960;Target=Gypsy27-ZM_I-int 2670 2729;Class=LTR/Gypsy;PercDiv=20.7;PercDel=3.3;PercIns=3.3;
Scaffold17	RepeatMasker	Transposon	440978	441120	239	-	.	ID=PET489.P1_TE1961;Target=RTEX-1_CR 1167 1309;Class=LINE/RTE-X;PercDiv=38.5;PercDel=0.0;PercIns=0.0;
Scaffold17	RepeatMasker	Transposon	475507	475545	225	+	.	ID=PET489.P1_TE1962;Target=Gypsy10-NVi_I-int 806 844;Class=LTR/Gypsy;PercDiv=17.9;PercDel=0.0;PercIns=0.0;
Scaffold17	RepeatMasker	Transposon	523591	523640	227	-	.	ID=PET489.P1_TE1963;Target=hATm-42_HM 3125 3174;Class=DNA/hAT-hATm;PercDiv=24.0;PercDel=0.0;PercIns=0.0;
Scaffold17	RepeatMasker	Transposon	524566	524614	240	+	.	ID=PET489.P1_TE1964;Target=P-1_TV 6288 6338;Class=DNA/P;PercDiv=20.4;PercDel=4.1;PercIns=0.0;
Scaffold17	RepeatMasker	Transposon	536277	536472	283	-	.	ID=PET489.P1_TE1965;Target=MARY1_TM 1138 1338;Class=LTR/Gypsy;PercDiv=36.3;PercDel=5.6;PercIns=3.0;
Scaffold17	RepeatMasker	Transposon	536800	537247	864	-	.	ID=PET489.P1_TE1966;Target=Gypsy-8_CCO-I 1556 2003;Class=LTR/Gypsy;PercDiv=35.4;PercDel=1.6;PercIns=1.6;
Scaffold17	RepeatMasker	Transposon	540124	540273	270	+	.	ID=PET489.P1_TE1967;Target=DIRS-24_NV 3052 3176;Class=LTR/Ngaro;PercDiv=32.6;PercDel=0.8;PercIns=2.9;
Scaffold17	RepeatMasker	Transposon	542763	542829	233	+	.	ID=PET489.P1_TE1968;Target=L1-3_Cho 2189 2253;Class=LINE/L1;PercDiv=20.7;PercDel=3.0;PercIns=6.2;
Scaffold17	RepeatMasker	Transposon	583099	583280	695	+	.	ID=PET489.P1_TE1969;Target=Gypsy-8_CCO-I 3019 3169;Class=LTR/Gypsy;PercDiv=24.8;PercDel=1.5;PercIns=0.2;
Scaffold17	RepeatMasker	Transposon	586303	586428	234	+	.	ID=PET489.P1_TE1970;Target=MARY1_TM 7323 7442;Class=LTR/Gypsy;PercDiv=22.8;PercDel=0.8;PercIns=5.8;
Scaffold17	RepeatMasker	Transposon	587022	587110	297	-	.	ID=PET489.P1_TE1971;Target=DIRS-28_NV 1001 1089;Class=LTR/Ngaro;PercDiv=28.1;PercDel=0.0;PercIns=0.0;
Scaffold17	RepeatMasker	Transposon	587290	587422	229	-	.	ID=PET489.P1_TE1972;Target=DIRS-14_XT 2902 3034;Class=LTR/DIRS;PercDiv=30.9;PercDel=5.3;PercIns=5.3;
Scaffold17	RepeatMasker	Transposon	612141	612200	227	+	.	ID=PET489.P1_TE1973;Target=Gypsy7-I_SP 910 972;Class=LTR/Gypsy;PercDiv=11.9;PercDel=6.7;PercIns=1.6;
Scaffold17	RepeatMasker	Transposon	616361	616406	247	-	.	ID=PET489.P1_TE1974;Target=Jockey-2_DGri 4206 4249;Class=LINE/Jockey;PercDiv=15.9;PercDel=0.0;PercIns=4.5;
Scaffold17	RepeatMasker	Transposon	618552	619204	1686	-	.	ID=PET489.P1_TE1975;Target=Copia-3_CCO-I 3885 4540;Class=LTR/Copia;PercDiv=30.1;PercDel=2.8;PercIns=2.3;
Scaffold17	RepeatMasker	Transposon	619773	619888	246	-	.	ID=PET489.P1_TE1976;Target=Copia-3_CCO-I 3248 3360;Class=LTR/Copia;PercDiv=24.4;PercDel=8.6;PercIns=11.5;
Scaffold17	RepeatMasker	Transposon	620006	620875	1863	-	.	ID=PET489.P1_TE1977;Target=Copia-3_CCO-I 2281 3157;Class=LTR/Copia;PercDiv=34.7;PercDel=1.8;PercIns=1.0;
Scaffold17	RepeatMasker	Transposon	620851	620890	251	-	.	ID=PET489.P1_TE1978;Target=Copia-3_CCO-I 1596 1634;Class=LTR/Copia;PercDiv=12.8;PercDel=0.0;PercIns=2.6;
Scaffold18	RepeatMasker	Transposon	37756	37831	231	-	.	ID=PET489.P1_TE1979;Target=Gypsy-1_PCR-I 4828 4907;Class=LTR/Gypsy;PercDiv=21.9;PercDel=9.2;PercIns=3.8;
Scaffold18	RepeatMasker	Transposon	38236	38294	256	+	.	ID=PET489.P1_TE1980;Target=ERV2-4B_EE-I 8 68;Class=LTR/ERVK;PercDiv=20.7;PercDel=5.1;PercIns=1.6;
Scaffold18	RepeatMasker	Transposon	43643	43684	227	+	.	ID=PET489.P1_TE1981;Target=Gypsy-38_Adi-LTR 308 348;Class=LTR/Gypsy;PercDiv=17.1;PercDel=0.0;PercIns=2.4;
Scaffold18	RepeatMasker	Transposon	56896	56946	234	-	.	ID=PET489.P1_TE1982;Target=Gypsy-32-I_DR 4059 4105;Class=LTR/Gypsy;PercDiv=15.0;PercDel=0.0;PercIns=8.5;
Scaffold18	RepeatMasker	Transposon	71397	71509	228	-	.	ID=PET489.P1_TE1983;Target=Gypsy-10_CCO-I 1738 1850;Class=LTR/Gypsy;PercDiv=24.3;PercDel=5.3;PercIns=5.3;
Scaffold18	RepeatMasker	Transposon	75307	75370	253	+	.	ID=PET489.P1_TE1984;Target=Gypsy-5_DEl-LTR 596 661;Class=LTR/Gypsy;PercDiv=23.4;PercDel=3.1;PercIns=0.0;
Scaffold18	RepeatMasker	Transposon	79754	79818	235	-	.	ID=PET489.P1_TE1985;Target=I-2_CQ 1942 2007;Class=LINE/I;PercDiv=23.1;PercDel=1.5;PercIns=0.0;
Scaffold18	RepeatMasker	Transposon	96310	96352	231	-	.	ID=PET489.P1_TE1986;Target=COPIA1-I_OS 3861 3903;Class=LTR/Copia;PercDiv=20.9;PercDel=0.0;PercIns=0.0;
Scaffold18	RepeatMasker	Transposon	98097	98142	247	-	.	ID=PET489.P1_TE1987;Target=Gypsy-13_BD-I 1676 1721;Class=LTR/Gypsy;PercDiv=19.6;PercDel=0.0;PercIns=0.0;
Scaffold18	RepeatMasker	Transposon	101721	101771	229	-	.	ID=PET489.P1_TE1988;Target=BEL-5_DBp-I 1824 1874;Class=LTR/Pao;PercDiv=25.5;PercDel=0.0;PercIns=0.0;
Scaffold18	RepeatMasker	Transposon	111905	112022	272	+	.	ID=PET489.P1_TE1989;Target=PEABODY_I-int 1631 1743;Class=LTR/Gypsy;PercDiv=18.8;PercDel=5.1;PercIns=9.7;
Scaffold18	RepeatMasker	Transposon	117256	117316	239	-	.	ID=PET489.P1_TE1990;Target=Polinton-2A_NV 13776 13836;Class=DNA/Maverick;PercDiv=24.6;PercDel=0.0;PercIns=0.0;
Scaffold18	RepeatMasker	Transposon	122095	122177	250	+	.	ID=PET489.P1_TE1991;Target=Gypsy-11_SCH-I 1046 1130;Class=LTR/Gypsy;PercDiv=29.3;PercDel=3.6;PercIns=1.2;
Scaffold18	RepeatMasker	Transposon	154696	154758	239	+	.	ID=PET489.P1_TE1992;Target=Gypsy-6_GA-I 7876 7945;Class=LTR/ERV1;PercDiv=20.6;PercDel=11.1;PercIns=0.0;
Scaffold18	RepeatMasker	Transposon	158240	158306	234	-	.	ID=PET489.P1_TE1993;Target=Jockey-2_DGri 691 751;Class=LINE/Jockey;PercDiv=18.6;PercDel=1.5;PercIns=11.5;
Scaffold18	RepeatMasker	Transposon	181919	181961	236	+	.	ID=PET489.P1_TE1994;Target=SjR2 2514 2557;Class=LINE/RTE;PercDiv=13.9;PercDel=2.3;PercIns=0.0;
Scaffold18	RepeatMasker	Transposon	189246	189329	232	+	.	ID=PET489.P1_TE1995;Target=REX1-6_XT 668 747;Class=LINE/Rex-Babar;PercDiv=21.9;PercDel=2.4;PercIns=7.5;
Scaffold18	RepeatMasker	Transposon	200116	200160	225	-	.	ID=PET489.P1_TE1996;Target=Tad1-1_RGl 2463 2510;Class=LINE/Tad1;PercDiv=15.6;PercDel=6.7;PercIns=0.0;
Scaffold18	RepeatMasker	Transposon	207821	210683	3872	-	.	ID=PET489.P1_TE1997;Target=Copia-2_ADe-I 1724 4848;Class=LTR/Copia;PercDiv=34.6;PercDel=2.5;PercIns=2.1;
Scaffold18	RepeatMasker	Transposon	210778	210943	634	-	.	ID=PET489.P1_TE1998;Target=Copia-2_ADe-I 1438 1603;Class=LTR/Copia;PercDiv=28.6;PercDel=1.2;PercIns=1.2;
Scaffold18	RepeatMasker	Transposon	211382	211449	269	-	.	ID=PET489.P1_TE1999;Target=ERV1-3B_AMi-I 1963 2003;Class=LTR/ERV1;PercDiv=16.3;PercDel=0.0;PercIns=0.0;
[truncated: 1,949 more rows]
