# Supplementary material for: A genetic linkage map of Pleurotus tuoliensis integrated with physical mapping of the de novo sequenced genome and the mating type loci
Source: BMC Genomics. 2018 Jan 5;19:18. doi: 10.1186/s12864-017-4421-z (PMC5755439; doi:10.1186/s12864-017-4421-z)
Supplement: Supplementary file 3 — Marker information of the genetic linkage and physical map. The table summarizes the information of markers mapped genetically and physically, including the positions on genetic linkage map and scaffolds. (XLSX 63 kb) [file 12864_2017_4421_MOESM3_ESM.xlsx]

## Sheet: Sheet1
Locus	Map position	LG	Scaffold	Start position	end position	Coding region
c1051	0	1	102	27401	27375	No
c1214	0.039	1	102	59043	59069	No
c633	0.039	1	102	16428	16454	Yes
c780	0.039	1	102	55389	55363	No
c789	0.039	1	102	34968	34994	No
c8	0.039	1	102	57176	57202	No
c804	1.04	1	102	6667	6692	No
c1412	1.952	1	102	3389	3365	Yes
c426	2.89	1	1	3356311	3356337	No
c511	2.915	1	80	119768	119794	Yes
c927	2.915	1
c750	4.85	1	1	3303286	3303310	No
c349	4.852	1	1	3311295	3311269	No
c1003	4.873	1
c505	4.873	1	1	3319081	3319107	No
c527	4.873	1	1	3254683	3254709	No
c1031	5.208	1	1	3310541	3310515	Yes
c269	20.451	1	1	3220121	3220095	No
c1156	21.571	1	1	3135888	3135862	Yes
c1284	21.571	1	1	3129108	3129082	No
c1341	21.571	1
c328	21.571	1	1	3135421	3135395	Yes
c384	21.571	1	1	3171378	3171352	Yes
c1006	25.686	1	1	3125852	3125876	No
c1233	25.686	1
c1078	35.488	1	1	2984973	2984947	No
c214	35.488	1	1	2979428	2979454	Yes
c31	35.488	1	1	2995513	2995489	Yes
c342	39.728	1	1	2956949	2956923	Yes
c700	40.826	1	1	2781282	2781256	No
c821	40.856	1	1	2920776	2920802	Yes
c274	43.544	1	1	2761129	2761103	No
c1151	44.035	1	1	2699185	2699211	No
c1354	44.035	1	1	2665861	2665887	Yes
c309	44.035	1	1	2664305	2664331	Yes
c695	45.086	1	1	2615987	2616013	No
c1175	48.826	1	1	2455816	2455790	No
c136	48.826	1	1	2526558	2526581	Yes
c779	48.826	1	1	2520509	2520535	No
c754	49.636	1	1	2421286	2421260	Yes
c1358	49.65	1	1	2420488	2420514	No
c211	49.65	1	1	2431117	2431143	No
c680	49.65	1	1	2439097	2439123	Yes
c803	49.65	1	1	2427889	2427915	No
c1056	50.637	1	1	2307285	2307311	Yes
c626	50.637	1	1	2327576	2327550	Yes
c255	52.604	1	1	2253463	2253489	Yes
c130	52.611	1	1	1742624	1742650	No
c215	52.611	1	1	2029170	2029191	No
c235	52.611	1	1	2209773	2209799	No
c466	52.611	1	1	2139618	2139592	Yes
c568	52.611	1	1	2120228	2120202	Yes
c1021	54.388	1	1	1635072	1635046	Yes
c1331	54.499	1	1	1602109	1602083	No
c1377	54.499	1	1	1607802	1607828	Yes
c606	54.499	1	1	1697643	1697669	No
c724	54.499	1	1	1664907	1664933	No
c793	54.499	1	1	1622509	1622535	Yes
c884	54.499	1	1	1694000	1693974	Yes
c985	54.499	1	1	1690543	1690569	No
c999	54.499	1	1	1669944	1669970	No
c486	55.505	1	1	1512326	1512300	Yes
c632	55.505	1	1	1576572	1576598	No
c372	55.697	1	1	1403108	1403082	Yes
c763	72.987	1	1	1367014	1366988	Yes
c1041	77.098	1	1	1361627	1361601	Yes
c108	77.126	1	1	1165776	1165802	Yes
c1174	77.126	1	1	1234961	1234935	Yes
c119	77.126	1	1	1340502	1340528	No
c398	77.126	1	1	1363237	1363212	No
c42	77.126	1	1	1303219	1303193	Yes
c472	77.126	1	1	1325084	1325058	No
c623	77.126	1	1	1184538	1184513	Yes
c654	77.126	1	1	1232030	1232004	No
c812	77.126	1	1	1284633	1284607	Yes
c909	77.126	1	1	1218905	1218880	No
c1113	77.191	1	1	1359988	1360014	Yes
c282	78.176	1	1	1135294	1135320	Yes
c739	78.176	1	1	1151118	1151144	No
c1152	78.833	1	1	1038973	1038948	Yes
c1334	79.661	1	1	1007430	1007456	Yes
c1372	79.661	1	1	1021578	1021604	No
c197	79.661	1	1	1020729	1020755	Yes
c258	79.661	1	1	1006918	1006892	No
c116	85.606	1	1	586903	586929	No
c137	85.606	1	1	615563	615537	Yes
c1400	85.606	1	1	598175	598149	No
c154	85.606	1	1	651915	651889	Yes
c201	85.606	1	1	699574	699548	Yes
c337	85.606	1	1	694990	695016	Yes
c83	85.606	1	1	661449	661475	Yes
c47	85.698	1	1	616723	616697	No
c567	87.72	1	1	554099	554073	Yes
c1044	88.806	1	1	526720	526694	No
c1060	88.806	1	1	542715	542689	No
c1154	93.12	1	1	518059	518085	Yes
c1193	95.916	1	1	485213	485190	No
c261	95.916	1	1	490742	490716	Yes
c595	112.58	1	1	474441	474467	Yes
c1322	113.197	1	1	472522	472496	No
c499	115.233	1	1	90389	90363	Yes
c814	115.452	1	1	196574	196548	No
c488	115.477	1	1	354234	354258	No
c541	115.502	1	1	74126	74100	No
c1102	115.514	1	1	96233	96259	No
c1126	115.514	1	1	279684	279710	No
c127	115.514	1	1	97867	97841	Yes
c1330	115.514	1	1	79103	79129	Yes
c1371	115.514	1	1	160630	160656	Yes
c138	115.514	1	1	164784	164758	Yes
c162	115.514	1	1	157571	157545	Yes
c25	115.514	1	1	87289	87315	Yes
c264	115.514	1	1	96181	96207	No
c697	115.514	1	1	352089	352115	Yes
c838	115.514	1	1	249908	249882	Yes
c897	115.514	1	1	97229	97203	Yes
c92	115.514	1	1	220322	220296	Yes
c974	115.514	1	1	87675	87649	Yes
c427	115.522	1	1	91164	91190	Yes
c70	115.833	1	1	97274	97300	Yes
c1133	116.457	1	1	29556	29582	No
c1289	116.457	1	24	322487	322461	Yes
c344	116.457	1
c506	116.457	1	1	38205	38179	No
c618	116.457	1	1	18379	18356	No
c1248	116.465	1	1	95965	95941	No
c330	117.235	1	24	192010	192036	No
c153	117.407	1	24	78499	78473	No
c399	117.414	1	24	76837	76863	Yes
c649	117.414	1	24	189484	189458	Yes
c775	117.414	1	24	220551	220577	No
c854	117.414	1	24	64094	64120	Yes
c64	119.364	1	24	53292	53318	Yes
c990	119.364	1	24	47968	47942	No
c672	120.043	1	75	76009	76035	Yes
c1191	120.219	1	15	118484	118510	Yes
c1203	120.219	1	15	150967	150993	Yes
c1291	120.219	1	75	71029	71055	Yes
c1353	120.219	1	15	93510	93484	Yes
c26	120.219	1	75	74399	74425	Yes
c437	120.219	1
c526	120.219	1	75	108024	108050	Yes
c774	120.219	1	75	76112	76138	Yes
c840	120.219	1
c892	120.219	1	75	69747	69773	Yes
c206	120.304	1	75	68334	68359	Yes
c106	121.171	1	15	207602	207576	No
c1236	121.171	1
c1375	121.171	1	15	203626	203652	Yes
c404	121.171	1	15	190732	190706	Yes
c441	121.171	1	15	222800	222824	No
c545	121.171	1	15	203941	203967	No
c616	121.171	1	15	192048	192022	Yes
c628	121.171	1	15	205642	205618	No
c7	121.171	1	15	241371	241346	Yes
c726	121.171	1	15	263044	263021	No
c781	121.171	1	15	241801	241827	Yes
c790	121.171	1	15	223129	223105	No
c507	121.2	1	15	212993	212967	No
c678	121.249	1	15	226438	226464	Yes
c53	122.135	1	15	300555	300529	Yes
c943	122.135	1	15	302258	302232	Yes
c1273	122.221	1	15	299872	299846	Yes
c1068	146.836	1	15	470564	470538	Yes
c1362	146.905	1	15	481201	481175	Yes
c150	146.905	1	15	439906	439932	No
c252	146.905	1	15	401828	401854	No
c414	146.905	1	15	429677	429703	No
c484	146.905	1	15	401526	401500	Yes
c500	146.905	1	15	427131	427105	No
c613	146.905	1	15	436628	436654	Yes
c76	146.905	1	15	431041	431015	Yes
c997	146.905	1	15	483546	483572	No
c203	148.527	1	15	511944	511918	Yes
c221	149.108	1	15	503041	503015	No
c370	149.108	1	15	504490	504464	Yes
c627	150.198	1	15	517357	517331	Yes
c1144	152.366	1	15	571627	571601	No
c199	152.366	1	15	609307	609333	Yes
c290	152.366	1	15	574774	574748	No
c84	153.548	1	15	617418	617444	Yes
c1379	153.973	1	73	91329	91355	No
c1053	154.266	1	73	101771	101797	No
c131	154.347	1	73	80247	80273	Yes
c1313	154.347	1	73	106796	106822	No
c192	154.347	1	73	41977	41953	No
c1176	154.381	1	73	105958	105932	No
c599	154.381	1	72	37838	37812	No
c1327	154.777	1	72	34560	34586	Yes
c917	162.515	1	72	30483	30509	No
c988	163.563	1	72	25172	25198	No
c368	165.703	1	72	16128	16102	No
c1128	166.633	1	72	11351	11325	Yes
c572	166.633	1	113	33409	33383	No
c578	166.633	1	113	29965	29991	No
c686	166.725	1	72	11885	11911	Yes
c906	166.787	1	72	8789	8763	Yes
c1138	0	2	54	140815	140841	Yes
c1197	2.046	2	25	69483	69509	No
c1145	2.128	2	54	112659	112685	Yes
c300	2.128	2	25	65731	65705	Yes
c641	2.128	2	54	121322	121296	Yes
c667	2.128	2	25	66307	66281	Yes
c738	2.128	2	54	120117	120093	Yes
c1228	13.308	2	25	185305	185279	Yes
c1329	13.308	2	25	178021	177995	Yes
c1340	13.308	2	25	148673	148648	No
c727	13.308	2	25	160069	160043	No
c834	13.308	2	25	181446	181472	No
c868	13.308	2	25	184088	184065	No
c1101	14.084	2	25	251401	251427	Yes
c1018	14.193	2	25	272742	272716	Yes
c805	14.24	2	25	260104	260130	No
c218	14.274	2	25	259736	259710	No
c1054	14.275	2	25	329044	329070	Yes
c1063	14.308	2	25	206764	206790	Yes
c120	14.308	2	25	325917	325943	No
c461	14.308	2	25	375195	375169	Yes
c587	14.308	2	25	286210	286184	Yes
c591	14.308	2	25	251984	252010	Yes
c694	14.308	2	25	388283	388309	Yes
c735	14.308	2	25	320047	320021	No
c818	14.308	2	25	382607	382581	Yes
c844	14.308	2	25	274109	274083	Yes
c903	14.308	2	25	283264	283238	No
c951	14.308	2	25	345362	345336	No
c428	14.6	2	25	241873	241847	No
c1120	25.955	2	6	1296034	1296008	Yes
c1352	25.955	2	6	1302533	1302559	No
c543	25.955	2	6	1303124	1303098	Yes
c871	25.955	2	6	1275838	1275812	Yes
c692	27.716	2	6	1160220	1160194	Yes
c617	27.795	2	6	1133553	1133576	No
c1089	27.925	2	6	1067958	1067984	No
c113	27.925	2	6	1121699	1121725	No
c139	27.925	2	6	1211835	1211809	Yes
c1393	27.925	2	6	1133215	1133241	No
c174	27.925	2	6	1128537	1128511	No
c191	27.925	2	6	1130897	1130923	No
c268	27.925	2	6	1118214	1118238	Yes
c377	27.925	2	6	1133550	1133576	No
c409	27.925	2	6	1123613	1123587	Yes
c480	27.925	2	6	1141671	1141647	No
c825	27.925	2	6	1119202	1119225	No
c959	27.925	2	6	1127919	1127943	Yes
c432	27.927	2	6	1128785	1128759	No
c1241	27.94	2	6	1133556	1133582	No
c497	28.169	2	6	1128175	1128149	Yes
c1104	28.172	2	6	1156499	1156473	Yes
c1374	32.579	2	6	927563	927589	Yes
c1158	36.462	2	6	806699	806673	Yes
c317	36.462	2	6	837742	837768	Yes
c721	36.462	2	6	707549	707523	No
c712	36.49	2	6	792836	792862	Yes
c1080	37.513	2	6	692931	692957	Yes
c1179	37.513	2	6	577083	577057	Yes
c1210	37.513	2	6	559869	559843	Yes
c661	37.513	2	6	449849	449875	Yes
c794	37.513	2	6	692992	693018	Yes
c514	37.55	2	6	690290	690316	Yes
c436	37.666	2	6	645785	645759	No
MAT-A	40.015	2				Yes
c292	40.552	2	6	304731	304705	Yes
c422	40.99	2	6	246191	246165	Yes
c682	41.244	2	6	212407	212433	No
c468	41.55	2	6	279893	279867	No
c669	41.55	2	6	243775	243749	Yes
c920	41.55	2	6	217033	217059	No
c1346	42.553	2	6	74904	74930	No
c294	42.553	2	6	209536	209562	No
c1037	43.564	2	82	10238	10264	Yes
c1402	43.564	2	82	104844	104818	Yes
c362	43.564	2	82	8595	8569	Yes
c1024	44.577	2	2	267853	267827	Yes
c1095	44.577	2	2	463227	463201	No
c14	44.577	2	2	379275	379249	No
c658	44.577	2	2	193248	193274	No
c685	44.577	2	2	262452	262478	Yes
c701	44.628	2	2	483793	483773	Yes
c998	49.629	2	2	491253	491227	Yes
c410	50.717	2	2	492684	492707	Yes
c674	61.373	2	2	1065713	1065687	No
c105	77.02	2	2	1134689	1134663	Yes
c128	77.02	2	2	1140615	1140641	No
c1307	77.02	2	2	1134092	1134066	Yes
c565	79.07	2	2	1152568	1152542	Yes
c72	79.775	2	2	1795213	1795188	Yes
c3	80.244	2	2	1190219	1190193	No
c496	80.244	2	2	1178349	1178323	No
c1185	81.133	2	2	1192773	1192748	Yes
c1111	83.021	2	2	1223115	1223141	Yes
c523	83.033	2	2	1205036	1205062	Yes
c1077	83.673	2	2	1308837	1308812	Yes
c41	83.956	2	2	1259190	1259164	No
c659	86.241	2	2	1452516	1452539	No
c121	86.559	2	2	1433344	1433318	Yes
c15	86.559	2	2	1464319	1464293	Yes
c188	86.559	2	2	1373956	1373982	No
c419	86.559	2	2	1505956	1505982	No
c711	86.559	2	2	1447785	1447811	Yes
c816	86.577	2	2	1449502	1449476	Yes
c698	86.924	2	2	1458328	1458302	Yes
c762	89.261	2	2	1548466	1548492	No
c375	101.13	2	51	50190	50216	Yes
c521	101.136	2	2	1845116	1845090	Yes
c1299	101.165	2	51	59745	59719	Yes
c456	106.214	2	42	133885	133911	No
c1300	106.263	2	42	133872	133846	No
c1308	106.263	2	42	147804	147830	No
c177	106.263	2	42	107900	107926	No
c438	106.263	2	42	107689	107663	Yes
c460	106.263	2	42	83042	83016	No
c487	106.263	2	42	86450	86424	Yes
c50	106.263	2	42	142439	142413	No
c883	106.263	2	42	83602	83628	Yes
c1142	0	3	119	21956	21930	No
c416	0	3	119	7849	7875	No
c6	0	3	119	22574	22600	No
c1229	2	3	84	36125	36099	No
c65	3.879	3
c1100	3.967	3	7	114091	114115	Yes
c1347	3.967	3	84	64782	64808	Yes
c10	4.014	3	7	52252	52226	No
c1251	4.014	3
c383	4.014	3	7	102661	102635	Yes
c68	4.014	3	7	108812	108786	No
c9	4.014	3	7	52252	52226	No
c229	4.149	3
c313	4.149	3	7	96140	96164	Yes
c100	4.156	3	7	116988	116962	Yes
c189	4.306	3	84	40844	40870	No
c301	14.343	3	7	264000	263974	Yes
c284	14.465	3	7	323225	323199	No
c577	14.468	3	7	239523	239498	No
c1057	14.492	3	7	384239	384213	Yes
c1323	14.492	3	7	240312	240286	No
c1411	14.492	3	7	269896	269922	No
c18	14.492	3	7	322748	322774	Yes
c219	14.492	3	7	321457	321431	No
c546	14.492	3	7	332248	332274	No
c585	14.492	3	7	397169	397145	No
c75	14.492	3	7	384576	384602	No
c822	14.492	3	7	309020	308994	Yes
c730	14.625	3	7	451288	451314	Yes
c636	14.704	3	7	242927	242901	No
c12	19.88	3	7	504109	504083	No
c16	19.88	3	7	502498	502524	Yes
c869	19.88	3	7	490115	490090	No
c94	19.88	3	7	503321	503295	Yes
c440	24.321	3	7	521464	521438	Yes
c1357	27.081	3	7	758982	759005	Yes
c371	27.592	3	7	916537	916563	No
c1058	27.6	3	7	1128154	1128128	Yes
c202	27.6	3	7	1082473	1082499	No
c73	27.6	3	7	1124984	1125009	No
c810	27.6	3	7	1127902	1127928	Yes
c879	27.6	3	7	588856	588830	No
c958	27.6	3	7	737301	737327	No
c1135	28.663	3	7	1144725	1144702	No
c1194	28.663	3	7	1167623	1167648	No
c407	28.663	3	7	1173111	1173137	No
c710	28.663	3	7	1133805	1133778	No
c992	31.829	3	50	144241	144215	No
c1130	31.837	3	50	139548	139522	No
c352	31.837	3	50	154928	154902	Yes
c395	32.539	3	19	63957	63983	Yes
c55	32.881	3	19	43219	43245	Yes
c720	32.888	3	19	36163	36189	Yes
c1139	32.891	3	50	180457	180483	Yes
c1262	32.891	3	19	20417	20441	Yes
c1293	32.891	3	19	45962	45936	Yes
c477	32.891	3	50	181483	181509	Yes
c520	32.891	3	19	26033	26059	No
c59	32.891	3	19	29503	29477	Yes
c231	33.512	3	19	82962	82988	No
c996	33.73	3	19	97687	97713	No
c1168	33.886	3
c1314	33.886	3	19	83071	83045	No
c679	33.886	3	19	84109	84135	No
c776	33.886	3	19	75282	75256	No
c973	33.886	3	19	74595	74569	Yes
c1349	43.844	3	19	442614	442640	Yes
c670	43.844	3	19	173703	173729	Yes
c677	43.844	3	19	242635	242611	Yes
c813	43.844	3	19	170246	170272	Yes
c61	45.75	3	20	128661	128635	Yes
c1067	45.918	3
c1148	45.918	3	20	211359	211385	Yes
c1237	45.918	3	20	107212	107238	Yes
c1338	45.918	3	20	179589	179563	Yes
c196	45.918	3	20	65929	65953	Yes
c22	45.918	3	20	324638	324664	Yes
c285	45.918	3	20	321080	321054	Yes
c448	45.918	3	20	120915	120889	No
c465	45.918	3	20	143130	143155	Yes
c493	45.918	3	20	109277	109251	Yes
c494	45.918	3	20	146921	146895	Yes
c501	45.918	3	20	46211	46237	Yes
c525	45.918	3	20	99600	99577	No
c737	45.918	3	20	280646	280620	No
c740	45.918	3	20	167866	167841	Yes
c761	45.918	3	20	150735	150761	Yes
c828	45.918	3	20	90990	90964	Yes
c904	45.918	3	20	309451	309425	Yes
c928	45.918	3	20	145608	145632	No
c198	45.93	3	20	104946	104972	No
c1050	45.985	3	20	99205	99228	No
c169	51.18	3	20	354144	354118	Yes
c782	51.623	3	5	178904	178930	Yes
c1086	52.251	3	5	164125	164099	No
c1108	52.251	3	5	152937	152963	Yes
c1186	52.251	3	20	369702	369728	Yes
c1388	52.251	3	5	166219	166194	No
c4	52.251	3	5	163437	163459	No
c1010	54.442	3	5	269569	269543	No
c1109	54.442	3	5	419174	419148	No
c1149	54.442	3	5	267704	267678	Yes
c254	54.442	3	5	374230	374204	Yes
c643	54.442	3	5	374237	374263	Yes
c935	54.442	3
c1221	69.72	3	5	755947	755973	Yes
c423	69.72	3	5	724591	724617	Yes
c635	69.72	3	5	777492	777466	No
c645	69.72	3	5	763339	763365	No
c795	69.72	3	5	757424	757450	No
c1103	70.77	3	5	796920	796894	No
c1239	70.77	3	5	787054	787028	Yes
c1298	71.8	3	5	803229	803255	Yes
c71	71.8	3	5	849256	849282	Yes
c853	71.8	3	5	842991	843017	No
c910	71.8	3	5	807361	807335	Yes
c969	71.8	3	5	843842	843868	Yes
c367	71.823	3	5	804455	804479	Yes
c1220	73.821	3	5	925349	925375	Yes
c1223	73.821	3	5	921254	921280	No
c1235	73.821	3	5	1042830	1042856	No
c1381	73.89	3
c1161	74.816	3	5	1253278	1253302	No
c1169	74.816	3	5	1140628	1140654	Yes
c1286	74.816	3	5	1145758	1145732	Yes
c149	74.816	3	5	1150843	1150869	Yes
c27	74.816	3
c936	74.816	3	5	1118201	1118226	No
c646	74.846	3	5	1145669	1145645	Yes
c874	74.891	3	5	1181811	1181786	Yes
c442	75.554	3	5	1148683	1148709	Yes
c644	76.816	3	5	1266078	1266104	No
c1002	85.385	3
c17	85.385	3	5	1271812	1271838	No
c1110	85.509	3	5	1275496	1275522	No
c668	87.906	3	66	142448	142422	Yes
c1326	93.633	3	66	119138	119112	No
c262	93.633	3	66	124938	124912	No
c273	93.633	3	66	121504	121530	No
c346	93.633	3	66	44614	44588	Yes
c358	-0.005	4	68	33467	33441	No
c1116	0	4	68	29888	29914	Yes
c1384	0.032	4	68	33292	33318	No
c142	0.032	4	68	21840	21866	Yes
c302	0.032	4	68	32847	32873	No
c522	0.032	4	68	41220	41194	No
c725	0.032	4	68	37079	37053	Yes
c979	0.032	4	68	38032	38006	No
c184	0.942	4	71	7757	7731	Yes
c1196	0.966	4	71	14492	14518	No
c1359	0.966	4	100	10392	10366	No
c30	0.966	4	68	138521	138495	No
c40	0.966	4	68	44497	44474	No
c524	0.966	4	100	8697	8671	Yes
c742	0.966	4	68	140473	140447	No
c746	0.966	4	71	11804	11830	Yes
c898	0.966	4	68	42759	42785	No
c982	0.966	4	71	16605	16585	No
c1190	25.235	4	17	429441	429465	Yes
c315	25.292	4	17	293320	293294	No
c1324	25.365	4	17	360229	360253	No
c1165	25.395	4	17	380301	380327	Yes
c1272	25.395	4	17	372107	372133	No
c389	25.395	4	17	311073	311099	Yes
c757	25.395	4	17	254636	254610	Yes
c807	25.395	4	17	427146	427120	No
c914	25.395	4	17	352475	352501	No
c922	25.395	4	17	357490	357464	No
c1177	25.834	4	17	497360	497386	Yes
c1406	25.87	4	17	505041	505018	No
c312	25.87	4	17	505213	505190	No
c932	25.87	4	17	483610	483636	No
c967	25.961	4	87	12062	12085	No
c797	26.005	4	87	9139	9165	Yes
c133	26.096	4	87	9363	9339	No
c418	26.442	4	87	10872	10846	No
c160	26.449	4	87	8438	8460	Yes
c704	26.483	4	87	56308	56334	No
c966	30.145	4	17	194378	194352	No
c46	30.588	4	17	195684	195710	Yes
c699	30.589	4	17	179819	179845	Yes
c110	32.041	4	17	166908	166934	Yes
c306	33.014	4	17	127576	127552	Yes
c60	33.014	4	17	141048	141074	Yes
c251	33.974	4	17	119499	119473	Yes
c819	34.98	4	17	10246	10272	No
c1049	34.989	4	17	85004	84978	Yes
c408	34.989	4	17	109523	109549	Yes
c444	34.989	4	41	38047	38073	No
c547	34.989	4	17	10063	10037	No
c683	34.989	4	41	98538	98563	Yes
c961	34.989	4
c1099	54.815	4	41	215031	215005	No
c1260	54.815	4	41	157253	157279	Yes
c226	54.815	4	41	185391	185416	No
c171	58.138	4
c647	58.138	4				Yes
c947	58.634	4	22	38061	38087	Yes
c1124	61.478	4	22	186623	186602	Yes
c1187	64.056	4	22	328022	327996	No
c1195	64.056	4	22	308102	308076	No
c146	64.056	4	8	713705	713679	No
c598	64.056	4	22	305271	305245	Yes
c1309	66.202	4	8	561029	561055	Yes
c471	66.202	4	8	544005	544031	No
c1282	67.264	4	8	524819	524845	Yes
c417	67.264	4	8	461859	461885	No
c508	67.264	4	8	520579	520605	Yes
c993	69.643	4	30	88123	88097	Yes
c690	70.226	4	30	27966	27992	No
c758	70.226	4	30	51961	51985	Yes
c1001	70.232	4	8	330902	330928	Yes
c316	71.321	4	30	95946	95920	Yes
c549	71.321	4	30	108192	108167	Yes
c934	81.065	4	30	241906	241932	Yes
c1387	83.406	4	30	370531	370557	Yes
c592	83.406	4	30	370974	371000	No
c581	83.429	4	30	375271	375294	No
c1119	85.466	4
c1131	85.466	4	26	382480	382456	No
c151	85.466	4	26	382313	382339	No
c161	85.466	4
c310	85.466	4	26	368382	368358	Yes
c796	85.466	4	26	374368	374394	No
c36	86.473	4	26	367888	367862	Yes
c420	86.635	4	26	366906	366880	No
c152	87.396	4	26	355753	355727	No
c1088	87.49	4	26	361851	361877	No
c1279	87.527	4	26	360473	360447	No
c941	87.527	4	26	360720	360694	No
c101	100.339	4	26	311464	311438	Yes
c1163	100.339	4	26	187579	187553	No
c232	100.339	4	26	311753	311779	Yes
c326	100.339	4	26	195808	195834	No
c561	100.339	4	26	213016	213042	Yes
c673	100.339	4	26	194653	194627	Yes
c734	100.405	4	26	173100	173074	No
c58	-0.222	5	27	366576	366602	Yes
c141	-0.051	5	27	392693	392667	No
c271	-0.047	5	27	334172	334198	No
c839	-0.047	5	27	396194	396168	No
c1040	0	5	27	407274	407300	No
c1295	0	5	27	406802	406826	Yes
c1380	0	5	27	392862	392839	No
c247	0	5	27	410937	410963	Yes
c433	0	5	27	321803	321829	Yes
c888	0	5
c1170	0.026	5	27	336031	336005	Yes
c1226	0.061	5
c1268	12.49	5	27	307965	307991	Yes
c459	19.942	5	108	44221	44247	Yes
c369	21.627	5	97	28559	28585	No
c503	21.627	5	127	16526	16500	No
c1047	23.507	5	18	483588	483562	Yes
c1370	23.507	5
c972	23.766	5	18	431899	431873	No
c360	24.303	5
c462	24.537	5	4	373042	373068	No
c538	24.537	5	4	366431	366457	Yes
c1404	24.849	5
c963	24.849	5	18	488134	488108	No
c732	24.889	5	18	493841	493817	No
c359	24.913	5
c571	25.065	5	4	337135	337161	Yes
c925	25.067	5	18	519139	519164	No
c322	25.089	5	18	519496	519470	Yes
c1178	25.1	5	4	356769	356795	No
c859	25.1	5	4	355964	355988	Yes
c1345	25.136	5	93	38582	38607	Yes
c570	25.138	5	4	337135	337161	Yes
c321	25.16	5	18	519496	519470	Yes
c1391	25.208	5	4	351490	351516	Yes
c366	25.243	5	4	325048	325025	No
c926	25.243	5	18	519139	519164	No
c956	25.243	5	4	354082	354108	Yes
c220	25.49	5	4	313714	313738	No
c836	25.688	5	18	419112	419138	No
c1285	25.835	5	18	441025	441051	Yes
c164	25.88	5	18	343642	343668	No
c11	26.114	5	18	339252	339226	No
c1407	26.114	5	18	349963	349989	Yes
c57	26.114	5	18	181796	181770	Yes
c841	26.114	5	18	337163	337137	Yes
c1127	26.861	5	127	22627	22601	No
c619	26.868	5	127	27597	27571	Yes
c991	27.178	5	27	229857	229831	No
c125	27.372	5	27	1	287531	Yes
c946	27.522	5	27	120957	120983	No
c275	27.529	5	108	34284	34258	No
c111	27.548	5	27	122716	122690	No
c600	27.548	5	97	28304	28330	Yes
c830	27.548	5	27	88967	88941	No
c93	27.548	5	16	491744	491764	No
c1255	27.549	5	97	1049	1023	No
c329	29.667	5	4	375263	375237	Yes
c954	29.766	5	4	374816	374840	Yes
c99	35.454	5	4	378257	378283	No
c1225	38.909	5	4	510991	511017	Yes
c1052	40.122	5	4	444527	444501	Yes
c1408	40.14	5	4	441865	441841	No
c1172	40.212	5	4	472140	472166	No
c1204	40.212	5	4	380449	380423	No
c1224	40.212	5	4	510991	511017	Yes
c1278	40.212	5	4	498075	498101	No
c656	40.212	5	4	442295	442269	No
c1019	40.23	5	4	448372	448398	Yes
c1336	41.16	5	4	694001	694027	Yes
c479	41.16	5	4	751032	751058	Yes
c564	41.16	5	4	694284	694260	Yes
c573	41.16	5	4	783523	783497	No
c731	41.16	5	4	692842	692868	Yes
c778	41.16	5	4	762292	762266	No
c899	41.16	5	4	724500	724526	Yes
c930	41.16	5	4	714609	714635	Yes
c1183	41.324	5	4	694014	693988	Yes
c305	42.515	5	4	898546	898572	No
c143	43.08	5	4	799425	799399	Yes
c183	43.08	5	4	885124	885150	Yes
c296	43.08	5	4	849944	849970	Yes
c318	43.08	5	4	853806	853832	Yes
c323	43.08	5	4	893230	893256	Yes
c379	43.08	5	4	971536	971512	No
c612	43.08	5	4	907161	907135	Yes
c842	43.08	5	4	879643	879617	Yes
c942	43.08	5	4	880376	880350	Yes
c955	43.08	5	4	859641	859667	Yes
c971	43.08	5	4	955854	955880	Yes
c768	43.149	5	4	859147	859121	Yes
c455	43.188	5	4	885175	885201	Yes
c333	44.051	5	4	1124450	1124424	Yes
c574	44.051	5	4	1069207	1069181	No
c823	46.985	5	4	1217282	1217256	No
c1303	81.88	5	37	35861	35835	Yes
c405	82.102	5	37	27660	27686	No
c1013	82.183	5	4	1518444	1518418	Yes
c134	82.911	5	37	56778	56804	Yes
c376	82.92	5	37	83553	83527	Yes
c1275	83.014	5	37	93133	93107	No
c393	83.014	5	37	76914	76888	Yes
c650	83.014	5	37	62279	62305	Yes
c1143	83.741	5	37	119963	119989	No
c1045	87.901	5	16	12303	12277	No
c760	87.901	5	37	228410	228436	No
c1283	90.755	5	16	111294	111268	No
c1325	90.755	5	16	37097	37071	Yes
c175	90.755	5	16	57068	57045	No
c277	90.755	5	16	176128	176103	No
c475	90.755	5	16	180567	180593	Yes
c551	90.755	5	16	183961	183935	No
c873	90.755	5	16	165638	165664	No
c552	91.681	5	16	218991	219017	No
c180	92.461	5	16	270659	270633	No
c664	0	6	62	149859	149885	Yes
c791	0.028	6	62	109489	109463	Yes
c875	0.028	6	62	104675	104701	No
c148	0.054	6	62	90627	90651	No
c225	0.054	6	62	150960	150986	No
c596	0.054	6	62	149326	149300	Yes
c642	0.054	6	62	139307	139333	Yes
c913	0.054	6	62	89198	89224	No
c1265	0.97	6	90	31667	31693	Yes
c85	0.97	6	90	32965	32991	Yes
c771	0.993	6	90	29264	29238	No
c1348	1.889	6	90	65884	65910	Yes
c1201	1.904	6	23	450596	450617	No
c331	1.904	6	23	448783	448757	Yes
c657	2.827	6	23	407225	407251	Yes
c772	2.849	6	23	410323	410349	No
c811	3.798	6	23	403796	403822	Yes
c90	3.806	6	23	396992	396966	No
c227	3.901	6	23	402850	402824	Yes
c1389	4.773	6	23	311357	311383	No
c51	4.773	6	23	321066	321040	Yes
c766	4.773	6	23	322207	322233	Yes
c23	5.762	6	23	211816	211790	No
c361	5.762	6	23	300552	300526	No
c604	5.762	6	23	224397	224421	Yes
c234	36.289	6	55	23872	23847	Yes
c1209	36.314	6	55	50367	50393	No
c239	36.314	6	55	13532	13558	Yes
c250	36.314	6	55	21545	21571	Yes
c631	36.314	6	55	21733	21759	Yes
c74	36.314	6	55	22159	22185	Yes
c800	36.314	6	55	25473	25447	Yes
c88	36.314	6	55	13150	13124	Yes
c270	36.317	6	55	23815	23841	Yes
c1033	44.631	6	60	40628	40654	No
c1114	44.631	6	60	44905	44931	Yes
c1257	44.631	6	60	49026	49000	No
c374	44.631	6	60	95312	95338	No
c439	44.631	6	60	39577	39603	Yes
c458	44.631	6	60	48255	48229	No
c470	44.631	6	60	53144	53118	Yes
c605	44.631	6	60	41329	41354	No
c861	44.631	6	60	70137	70111	Yes
c864	44.631	6	60	38391	38417	Yes
c957	44.631	6	60	69709	69735	Yes
c863	48.658	6	14	266624	266598	No
c1219	48.91	6	14	201286	201312	Yes
c911	48.91	6	14	218168	218142	No
c1083	49.024	6	60	29890	29916	Yes
c163	49.024	6	14	329211	329185	Yes
c249	49.024	6	14	584646	584672	Yes
c265	49.024	6	14	512037	512011	Yes
c630	49.024	6	14	281184	281210	No
c648	49.024	6	14	335564	335590	No
c653	49.024	6	14	580689	580663	Yes
c715	49.024	6	60	3437	3463	Yes
c743	49.024	6	14	413566	413540	No
c850	49.024	6	14	267399	267425	Yes
c984	49.024	6	14	500682	500708	No
c490	49.028	6	14	581739	581713	No
c485	49.093	6	14	593183	593209	Yes
c1159	49.101	6	14	581487	581461	Yes
c1167	49.99	6	14	190624	190598	No
c1296	49.99	6	14	198162	198136	No
c325	81.273	6	14	183499	183473	No
c808	82.666	6	21	36546	36569	No
c319	83.435	6	14	182273	182299	Yes
c1184	83.547	6	14	51661	51687	No
c182	83.547	6	14	25984	26010	No
c38	83.547	6	69	34297	34323	No
c553	83.547	6	14	112508	112482	Yes
c639	83.547	6	69	34506	34480	No
c831	83.547	6	128	23503	23477	No
c1090	84.53	6	69	132752	132726	Yes
c21	84.53	6	69	130016	130042	No
c297	84.53	6	69	124228	124202	No
c964	84.53	6	69	129592	129566	No
c539	84.53	6	22	404309	404283	No
c194	84.531	6	22	398005	397979	Yes
MAT-B	85.74	6				Yes
c1182	88.492	6	21	293772	293795	No
c129	88.492	6	21	280643	280669	Yes
c81	88.492	6	21	287349	287375	Yes
c949	88.492	6	21	316807	316833	No
c96	88.507	6	21	271405	271431	Yes
c1211	90.79	6	21	106155	106181	No
c1007	91.218	6	21	131934	131960	Yes
c1091	91.218	6	21	201502	201528	No
c157	91.218	6	21	214647	214621	No
c260	91.218	6	21	211631	211605	Yes
c392	91.218	6	21	127913	127939	Yes
c588	91.218	6	21	102632	102606	Yes
c747	91.218	6	21	237223	237249	Yes
c785	91.218	6	21	168678	168704	No
c908	91.218	6	21	193635	193609	No
c847	91.224	6	21	213603	213629	Yes
c1378	91.244	6	21	212768	212794	Yes
c1368	91.28	6	21	120857	120831	No
c1312	91.665	6	21	237250	237276	Yes
c519	96.248	6	21	37206	37232	No
c809	96.402	6	21	36546	36569	No
c837	0	7	3	1161042	1161016	Yes
c345	5.071	7	3	783695	783721	Yes
c1000	5.131	7	3	757889	757915	Yes
c1249	5.131	7	3	755655	755681	Yes
c1270	5.131	7	3	788112	788138	Yes
c253	5.131	7	3	823475	823449	Yes
c298	5.131	7	3	828929	828951	No
c320	5.131	7	3	834937	834911	No
c380	5.131	7	3	833720	833743	Yes
c483	5.131	7	3	817345	817319	Yes
c829	5.131	7	3	859684	859658	Yes
c835	5.445	7	3	743380	743354	No
c43	7.906	7	3	732073	732047	Yes
c1192	18.326	7	3	558857	558883	Yes
c1297	18.326	7	3	635702	635676	No
c20	18.326	7	3	575813	575787	No
c257	18.326	7	3	723856	723831	No
c332	18.326	7	3	561925	561899	Yes
c1097	19.87	7	3	261481	261507	Yes
c1401	19.87	7	3	210315	210341	Yes
c241	19.87	7	3	240263	240237	No
c37	19.87	7	3	265356	265330	Yes
c469	19.87	7	3	292619	292645	No
c918	19.87	7	3	240839	240865	Yes
c1290	20.859	7	3	29081	29055	Yes
c1304	20.859	7	3	19520	19496	Yes
c34	20.859	7	3	30408	30382	Yes
c889	43.402	7	9	82134	82109	No
c122	44.451	7	9	196261	196235	No
c867	44.451	7	9	296038	296064	No
c95	45.652	7	9	751287	751313	No
c938	45.767	7	9	323214	323240	No
c1134	45.773	7	9	492901	492927	No
c1360	45.773	7	9	344888	344862	Yes
c445	45.773	7	9	323108	323131	No
c536	45.773	7	9	489559	489533	No
c602	45.773	7	9	411330	411304	Yes
c652	45.773	7	9	489916	489890	No
c693	45.773	7	9	397738	397763	Yes
c770	45.773	7	9	541123	541097	No
c921	45.773	7	9	326468	326442	No
c1269	45.993	7	9	913172	913146	No
c860	46.118	7	9	913349	913324	No
c1009	46.144	7	9	913297	913271	No
c246	46.182	7	44	5437	5463	No
c733	46.182	7	9	907209	907235	Yes
c714	46.184	7	9	895825	895799	Yes
c799	46.446	7	9	923250	923224	Yes
c1074	46.643	7	44	30525	30551	No
c1098	46.643	7	44	12227	12201	Yes
c777	46.643	7	44	25001	24975	Yes
c980	46.643	7	44	60297	60323	Yes
c244	46.648	7	44	51147	51173	No
c717	46.651	7	44	196573	196599	No
c533	47.012	7	44	225074	225099	Yes
c1	47.06	7	44	189600	189574	Yes
c1017	47.06	7	44	171596	171570	Yes
c1164	47.06	7	44	235969	235943	Yes
c1369	47.06	7	44	191808	191834	Yes
c622	47.06	7	44	67030	67056	No
c798	47.06	7	44	176822	176796	No
c1242	47.079	7	44	70364	70390	Yes
c443	47.08	7	44	137469	137443	No
c1038	47.097	7	44	222150	222177	No
c535	47.479	7	9	489559	489533	No
c651	47.479	7	9	489916	489890	No
c510	47.489	7	9	411487	411463	Yes
c356	48.323	7	9	312316	312342	Yes
c1277	49.774	7	9	284013	284039	Yes
c610	49.774	7	9	285767	285742	Yes
c165	51.371	7	9	94515	94541	Yes
c890	51.376	7	9	82134	82109	No
c1350	81.885	7	36	272940	272915	No
c147	81.885	7	36	257281	257307	No
c554	81.885	7	36	278841	278867	No
c45	82.263	7	36	72066	72092	No
c1087	82.274	7	36	141297	141273	Yes
c1118	82.399	7	9	28325	28351	Yes
c1276	82.399	7	36	32894	32868	No
c236	82.399	7	9	8984	8958	No
c334	82.399	7	36	81198	81172	No
c655	82.399	7	36	210169	210195	No
c846	82.399	7	36	132525	132499	Yes
c882	82.399	7	9	73402	73428	No
c833	82.438	7	36	6976	7002	No
c156	82.447	7	9	37328	37302	No
c1076	82.471	7	36	89206	89232	No
c1025	83.744	7	36	278305	278331	Yes
c1254	83.744	7	36	258196	258170	No
c744	83.744	7	36	266785	266759	No
c820	83.744	7	36	273686	273660	Yes
c373	0	8	95	16865	16890	Yes
c1166	0.052	8	95	16801	16827	No
c311	0.195	8	95	31401	31375	No
c1081	0.202	8	95	44870	44896	No
c681	0.202	8	95	27773	27799	Yes
c767	0.202	8	95	17579	17605	No
c1061	2.259	8
c451	2.259	8	95	54592	54618	No
c550	7.019	8	95	77941	77916	No
c77	7.782	8	8	230646	230620	No
c504	7.803	8
c102	7.974	8	8	263945	263919	No
c1026	7.974	8	8	141024	141050	No
c786	7.974	8	8	249300	249274	No
c1121	7.994	8	8	237697	237723	No
c1157	7.994	8	8	208614	208588	Yes
c1206	7.994	8	8	237062	237088	No
c1315	7.994	8	8	134572	134546	No
c213	7.994	8	8	277775	277801	Yes
c431	7.994	8	8	214717	214691	Yes
c452	7.994	8	8	251537	251563	No
c56	7.994	8	8	294349	294375	Yes
c621	7.994	8	8	190139	190113	No
c634	7.994	8	8	194074	194100	Yes
c705	7.994	8	8	240933	240959	No
c729	7.994	8	8	240459	240485	Yes
c851	7.994	8	8	219303	219277	No
c447	8.217	8	8	215818	215844	No
c482	9.899	8	58	54669	54643	Yes
c1207	10.942	8	58	77791	77817	Yes
c327	10.942	8	58	81217	81243	Yes
c224	12.96	8	58	140461	140487	Yes
c1231	12.963	8	58	143913	143887	No
c1034	15.957	8	76	80526	80500	No
c115	15.957	8	76	75231	75257	Yes
c145	15.957	8	76	118930	118904	Yes
c429	15.957	8	76	88441	88417	No
c489	15.957	8	58	173017	172991	No
c266	16.432	8	28	68561	68535	Yes
c1137	16.927	8	76	29174	29200	Yes
c1247	16.927	8	28	5429	5404	Yes
c1259	16.927	8	76	24587	24561	No
c390	16.927	8	76	8059	8085	No
c406	16.927	8	76	34552	34526	No
c590	16.927	8	28	4176	4202	No
c609	16.927	8	76	17582	17556	Yes
c872	16.927	8	28	6542	6516	Yes
c965	16.927	8	76	69432	69406	Yes
c1386	16.93	8	76	1999	1973	Yes
c1351	16.934	8	28	24809	24835	Yes
c1129	16.967	8	28	39565	39591	Yes
c900	20.032	8	28	74889	74915	Yes
c876	25.55	8	10	22662	22688	Yes
c446	26.092	8	10	22464	22490	Yes
c589	26.092	8	10	29411	29437	Yes
c608	26.092	8	28	372777	372803	Yes
c1261	27.074	8	10	32154	32180	Yes
c1232	29.203	8	10	89410	89384	Yes
c1409	29.203	8	10	86029	86051	Yes
c412	29.203	8	10	92995	92969	No
c614	29.203	8	10	86302	86277	Yes
c708	33.9	8	10	128597	128623	No
c666	35.914	8	10	221667	221693	Yes
c745	35.914	8	10	230231	230257	No
c19	36.05	8	10	139401	139427	No
c204	36.869	8	10	250847	250873	Yes
c103	38.157	8	10	323849	323823	Yes
c773	38.157	8	10	332099	332073	No
c707	38.95	8	10	342220	342194	No
c976	39.336	8	10	335989	335963	No
c1188	62.413	8	10	350080	350054	No
c1392	62.413	8	10	371216	371242	Yes
c283	62.413	8	10	352553	352579	No
c601	62.428	8	10	354910	354886	No
c1399	64.854	8	10	782341	782367	Yes
c181	64.854	8	10	834355	834381	Yes
c1222	65.101	8	10	525782	525756	Yes
c1366	65.173	8	10	592662	592637	No
c263	65.173	8	10	602869	602843	No
c449	65.173	8	10	619678	619704	No
c857	65.173	8	10	545853	545827	No
c923	65.173	8	10	512734	512708	Yes
c916	65.306	8	10	730373	730347	Yes
c336	65.464	8	10	471232	471258	No
c491	65.464	8	10	465356	465382	No
c891	65.464	8	10	470385	470360	Yes
c1332	85.934	8	65	134350	134324	No
c1361	85.934	8	65	144531	144505	Yes
c1383	85.934	8	65	106060	106086	Yes
c144	85.934	8	65	119362	119336	Yes
c338	85.934	8	65	146479	146455	No
c1311	86.024	8	65	105184	105210	Yes
c1243	0	9	11	656823	656801	Yes
c1271	10.376	9	11	244740	244766	No
c675	10.376	9	11	320377	320351	Yes
c1339	10.726	9	11	323041	323067	Yes
c190	13.413	9	11	333799	333825	No
c752	13.439	9	11	340165	340191	No
c1363	14.228	9	11	341086	341060	No
c476	14.949	9	11	498208	498234	Yes
c756	14.949	9	11	499210	499236	No
c987	15.593	9	11	583083	583109	Yes
c1344	15.6	9	11	690216	690242	No
c1355	15.655	9	11	642567	642544	No
c287	15.655	9	11	675451	675425	Yes
c1092	15.657	9	61	19716	19742	Yes
c1093	15.657	9	11	592250	592224	Yes
c207	15.658	9	11	653602	653628	No
c209	15.658	9	11	574192	574167	Yes
c948	15.658	9	11	690198	690224	No
c1208	15.66	9	61	13193	13219	No
c1234	15.66	9	11	656827	656801	No
c1280	15.66	9	61	55030	55056	No
c1319	15.66	9	11	672047	672021	No
c1373	15.66	9	11	642631	642605	Yes
c1394	15.66	9	11	658798	658824	Yes
c178	15.66	9	11	678522	678496	No
c210	15.66	9	11	692301	692327	Yes
c304	15.66	9	11	686810	686784	No
c348	15.66	9	11	674495	674469	No
c512	15.66	9	11	713670	713696	Yes
c640	15.66	9	11	503851	503877	No
c787	15.66	9	11	650159	650182	No
c886	15.66	9	61	57041	57015	Yes
c933	15.66	9	11	556144	556118	Yes
c981	15.66	9	11	511541	511567	Yes
c1403	15.705	9	11	675961	675936	Yes
c1064	16.446	9	61	91039	91013	Yes
c1246	16.446	9	61	90840	90866	No
c79	16.453	9	61	96422	96448	Yes
c881	16.453	9	61	86330	86304	Yes
c340	16.46	9	61	68157	68183	Yes
c1364	17.088	9	11	341086	341060	No
c852	17.395	9	61	136125	136151	No
c509	21.526	9	11	305769	305743	No
c78	28.313	9	11	219637	219611	No
c902	38.196	9	11	168522	168496	Yes
c29	40.562	9	29	101534	101560	No
c478	40.562	9	29	5327	5301	Yes
c826	40.621	9	29	121087	121065	Yes
c1343	40.622	9	29	138880	138906	Yes
c788	44.082	9	29	280726	280700	Yes
c765	44.388	9	29	301826	301800	Yes
c118	45.409	9	29	302485	302510	No
c434	57.922	9	59	110185	110162	Yes
c784	58.907	9	59	111225	111251	No
c1107	77.545	9	43	242040	242066	Yes
c35	77.602	9	43	239294	239268	No
c905	78.389	9	47	36827	36853	No
c1294	78.426	9	47	48775	48749	No
c1043	78.464	9	47	46535	46509	Yes
c1070	78.464	9	47	57295	57321	No
c531	78.464	9	43	120780	120806	Yes
c575	78.464	9	47	129079	129055	No
c67	78.464	9	47	10569	10595	No
c915	78.464	9	43	122715	122689	Yes
c394	78.523	9	47	131439	131413	No
c474	-0.001	10	74	81951	81925	No
c280	0	10	74	99540	99514	No
c1096	0.009	10	74	90077	90051	Yes
c1069	0.021	10	74	90226	90252	Yes
c1253	0.021	10	53	2081	2055	No
c1301	0.021	10	74	102096	102122	Yes
c1397	0.021	10	74	70893	70867	No
c279	0.021	10	53	2101	2127	No
c400	0.021	10	74	93159	93184	Yes
c706	0.106	10	74	86455	86429	Yes
c473	0.746	10	74	81951	81925	No
c1302	2.082	10	74	102096	102122	Yes
c1048	3.956	10	16	491523	491497	No
c603	3.956	10	16	410741	410767	No
c896	3.956	10	16	394412	394386	Yes
c1065	4.592	10	16	576437	576460	Yes
c1122	4.661	10	16	574989	575012	Yes
c1216	4.661	10	16	583855	583881	Yes
c168	4.661	10	16	575198	575224	Yes
c687	4.661	10	16	575929	575955	No
c1066	4.823	10	16	576437	576460	Yes
c1123	4.901	10	16	574989	575012	Yes
c457	5.094	10	16	598318	598344	No
c1029	5.114	10	16	611701	611727	No
c529	5.304	10	81	30456	30482	Yes
c1014	5.491	10	81	6125	6151	No
c245	5.491	10	81	82683	82707	Yes
c357	5.491	10	81	23791	23817	Yes
c54	5.491	10	81	54788	54814	No
c894	5.491	10	81	27559	27585	No
c126	6.312	10	16	566391	566365	No
c901	13.45	10	4	226729	226703	No
c1320	16.51	10	4	218050	218024	No
c593	21.328	10	4	203201	203175	Yes
c1212	25.393	10	4	183374	183348	No
c481	32.35	10	4	38351	38377	Yes
c243	33.07	10	4	38482	38508	Yes
c560	33.07	10	4	46534	46560	No
c1205	35.43	10	4	28337	28363	No
c865	35.43	10	4	20242	20216	No
c1306	38.892	10	86	10424	10450	No
c430	43.226	10	86	75510	75536	Yes
c187	44.143	10	8	773667	773641	Yes
c186	44.217	10	86	90011	89986	No
c91	44.217	10	8	774082	774056	Yes
c856	47.918	10	8	1172571	1172597	No
c1036	47.958	10	8	914119	914093	Yes
c1112	48.117	10	8	1132908	1132934	Yes
c208	48.134	10	8	1109239	1109213	No
c454	48.134	10	8	1052862	1052888	Yes
c464	48.134	10	8	1128366	1128392	Yes
c583	48.134	10	8	1117419	1117393	No
c638	48.134	10	8	1069665	1069639	Yes
c709	48.134	10	8	1137201	1137227	Yes
c937	48.134	10	8	1106278	1106252	No
c940	48.134	10	8	1101534	1101508	Yes
c995	48.134	10	8	1158241	1158215	No
c753	48.136	10	8	1116751	1116777	Yes
c308	48.143	10	8	1165990	1166016	Yes
c559	51.04	10	92	6578	6602	Yes
c741	62.405	10	96	22432	22406	No
c1094	62.719	10	96	36051	36025	Yes
c1181	62.719	10	92	60127	60153	No
c517	62.719	10	92	63885	63911	Yes
c364	62.782	10	92	73235	73257	No
c293	62.805	10	96	20778	20752	No
c1106	0	11	12	661693	661667	Yes
c1256	6.518	11	12	655214	655188	Yes
c544	28.634	11	12	581641	581615	No
c388	28.675	11	12	486990	487015	Yes
c1115	28.701	11	12	578623	578649	No
c1217	28.701	11	12	640353	640379	No
c1367	28.701	11	12	638841	638867	Yes
c1405	28.701	11	12	638544	638570	Yes
c415	28.701	11	12	435946	435920	No
c885	28.701	11	12	584372	584398	Yes
c353	28.928	11	12	410777	410803	Yes
c1335	30.595	11	12	401826	401800	No
c555	30.595	11	12	399494	399520	No
c939	31.529	11	12	376581	376607	Yes
c1395	31.546	11	12	284639	284613	Yes
c185	31.546	11	12	284773	284747	Yes
c402	31.546	11	12	305957	305983	No
c703	31.546	11	12	282513	282489	Yes
c748	31.546	11	12	354600	354574	No
c217	32.804	11	12	262799	262825	Yes
c1238	33.209	11	12	262679	262703	Yes
c291	35.352	11	12	245747	245721	Yes
c953	35.352	11	12	198819	198843	No
c44	39.452	11	12	145677	145651	Yes
c1073	40.466	11	12	78224	78250	No
c123	40.469	11	12	105804	105778	No
c1316	40.469	11	12	109059	109033	Yes
c289	40.469	11	12	102115	102141	No
c314	40.469	11	52	19887	19863	Yes
c386	40.469	11	12	87944	87970	Yes
c450	40.469	11	12	114855	114829	No
c625	40.469	11	12	136701	136724	No
c662	40.469	11	12	127024	127050	No
c792	40.469	11	12	82487	82461	Yes
c824	40.469	11	12	92827	92801	No
c895	40.469	11	12	80287	80313	Yes
c1075	40.604	11	52	190	216	Yes
c977	71.797	11	33	212411	212435	No
c378	71.806	11	33	224489	224515	No
c1199	71.828	11	33	307206	307180	Yes
c1140	71.832	11	33	189220	189200	No
c1004	71.844	11	33	316575	316549	Yes
c1317	71.844	11	33	229179	229205	Yes
c222	71.844	11	33	313388	313414	No
c140	72.34	11	33	129811	129788	Yes
c237	72.34	11	33	140155	140181	Yes
c467	72.714	11	33	106854	106828	No
c736	72.714	11	33	121245	121271	No
c173	73.506	11	33	63428	63454	No
c62	73.865	11	52	118006	118032	No
c801	73.865	11
c962	73.865	11	52	62347	62373	Yes
c1022	74.467	11	52	184168	184194	Yes
c1055	74.467	11	52	162432	162406	Yes
c1292	74.467	11	48	125830	125804	No
c354	74.467	11	48	144535	144509	No
c363	74.467	11	48	145820	145846	Yes
c542	74.467	11	48	125879	125859	Yes
c594	74.467	11	48	160153	160179	Yes
c769	74.467	11	48	147520	147546	Yes
c537	74.502	11	48	160887	160861	Yes
c719	74.504	11	52	184786	184760	Yes
c1011	75.012	11	48	48168	48192	No
c1162	75.012	11	48	111388	111414	No
c1189	75.012	11	48	108260	108234	Yes
c259	75.861	11	33	63728	63705	No
c579	75.861	11	33	67046	67072	No
c817	75.861	11	33	63475	63449	No
c878	75.861	11	33	62787	62761	Yes
c877	76.158	11	33	87406	87432	No
c1028	76.913	11	33	304789	304812	Yes
c1318	76.913	11	33	229179	229205	Yes
c421	76.913	11	33	315675	315700	Yes
c49	76.913	11	33	217144	217118	Yes
c566	76.913	11	33	321617	321643	Yes
c676	76.913	11	33	308327	308353	No
c1200	76.926	11	33	307206	307180	Yes
c112	79.903	11	33	332971	332997	Yes
c233	80.876	11	33	342976	342950	Yes
c518	0	12	45	48333	48307	Yes
c223	0.071	12	45	22182	22156	No
c355	0.071	12	45	11640	11666	Yes
c335	7.516	12	31	180434	180460	Yes
c1267	7.533	12	31	195516	195542	No
c1288	7.533	12
c179	7.533	12	31	176321	176347	No
c2	7.533	12	31	166062	166088	No
c238	7.533	12	31	191090	191064	No
c351	7.533	12	31	212310	212335	Yes
c66	7.533	12	31	89796	89770	No
c87	7.533	12	31	185692	185666	No
c1215	8.444	12	31	214506	214530	Yes
c424	8.444	12	31	217517	217543	Yes
c495	9.363	12	31	280265	280291	No
c534	9.363	12	31	265567	265593	No
c563	9.363	12	31	262274	262248	No
c907	9.363	12	31	279139	279165	No
c1012	23.618	12	39	214173	214147	No
c691	23.618	12	39	164162	164188	Yes
c1015	24.67	12	39	222991	223017	No
