# Supplementary material for: A genetic linkage map of Pleurotus tuoliensis integrated with physical mapping of the de novo sequenced genome and the mating type loci
Source: BMC Genomics. 2018 Jan 5;19:18. doi: 10.1186/s12864-017-4421-z (PMC5755439; doi:10.1186/s12864-017-4421-z)
Supplement: Supplementary file 4 — Markers mapped to LG1 of P. eryngii var. eryngii and their physical positions (Modified from Im et al., 2016). Primer sequences of markers were blasted to the whole genome sequence of ATCC90797 (JGI). Physical positions of markers were indicated as the start and end positions of the primers. (XLSX 12 kb) [file 12864_2017_4421_MOESM4_ESM.xlsx]

## Sheet: Sheet1
Locus name (primer)	Forward primer(5'-3')	scaffold	position 1	position 2	Reverse primer(5'-3')	scaffold	position 1	position 2
SSR260	CTAGATGACACACGAGCA	96	74669	74686	CACGTATAGCATGTAGGACT
SSR409	GGTAAGCCACTACGTGTT				CACACAGACCTGAAAGTAAG
Indel76599	AACGAAACGCGGTACTTCAC				TTGGGAGTGGGAGGTAACAG	53	154528	154547
SSR196	GATACTTCACCCATCTGTC	53	144329	144311	CCTCTTAGTCAGACATACCA	53	144035	144054
SSR108(7)	CTCTACCAACCAGTAAGAGA				GTAAAGTCTACGTCCATCC	53	21790	21808
SSR318	GATGTTGATGTCAGTCGTC	53	23817	23799	ACCTGTACCTAGCCCTTT	53	23539	23556
Indel76592	GTCGACTGCGACAGTGAAAA	132	17831	17850	GGATGAAGGTGAGGATACGG	132	18057	18038
Indel76593	GAACCTCTCGACCTGGTGAA	57	15307	153089	CCGCTGTCTACAGCATCTTG	57	153318	153299
Indel76602	TGCGAATTTATCGCTGTGAC	57	144619	144600	ACTCCCCGCGTCCTATAGAT	57	144375	144394
Indel76595	AAAACGGTGATCTCGGTGAC				AGACTATGCTTGCGCTTCGT	4	76614	76595
SSR257-3	GTGAGTACTTGAAGgTATGC	4	198119	198100	GTAGAATCGGAGGACGAC	4	197924	197941
SSR124	GGCTAGAGTGTGTGAAAAC	4	289809	289827	GTTGAGATTCCTCAGACAG	4	290098	290080
SSR56	GAAGAGGAGTCTGGAGAAG	4	564637	564619	ACATGTATGTCTAGGAGACG	4	564437	564456
SSR124(7)	CATTACCTAGACACTTGGTG				CAGTACCAGATATTGCTGAG	224	43392	43411
SSR107	CACACTGTGTCTTGGTAACT	84	98238	98219	GGACATAGCTGTTACAAGTG	84	98004	98023
SSR106	GAGGTGGAGGTAATGGTAT	84	118071	118053	GAGTACTTGTAGTGGTCGAG	84	117768	117787
SSR12	CCTCTGACCATTACATCTC				GGTAGGTCATTGTATGTGTC	7	1055	1074
SSR11	CCTTAGCTCCATCCAATAC	11	61709	61691	CACTGGTCTCATACTCAATC	7	61417	61436
SSR28	CTCTCAGTCTGCTTCAATAC	28	44339	44320	GCTTCCTCAGGCAATACTA	195	44091	44109
SSR88	ACTATGTCAGCAGTGTGAGT				AGAGTTTCTCCTATCTCAGG	5	78537	78556
SSR30	GGAGAAGAAGGATCAGGTA	7	423881	423863	GGGGCATTTACATAGCTTAG
SSR252	CTATGGTGAGGTTCTGACTA				GTTGACATATTCTaAgGGGG	5	70125	70106
SSR49	GAGTGAATAGGGGAGAAGT	5	348331	348313	GACTTCCATAGTGTGACTGA	5	348081	348100
SSR48	GATATCCTGGAGGTGGAC	5	373449	373432	AAGGCTGTGGAGAAGAAC	5	373218	373235
SSR256	GACTCATGTCCCTAAGATAG				GACACCATCAATCGCATAC	191	41381	41363
SSR130	CATCATGTCAGTCTACATCC	23	73573	73592	GATGCAGTCATCTCCAAG	23	73864	73847
SSR189	GTGATACTTGAAGCGACTC	23	134304	134286	GAGATCTTTGTCTTAGGCAC	23	134094	134113
SSR94	CAACTGAGTGTGTGAAGG	23	232535	232552	GCAGAGGTAAAATCTGGC	23	232732	232715
SSR239	GTAGTGGTGCTTGTGGAA	38	223272	223255	GAGTATCATGAAGGCTACG	38	223036	223054
SSR428	GTACTACCCTTCTGGTTTTC	97	23408	23389	AGTAGCTGCAGCAGAGTT	97	23158	23175
SSR311	ACAGATGTGTCTGTAAGGG	225	32071	32089	ATACTGTAGAAGTGTGGGAG	225	32369	32350
SSR127	GAGTACATAAAGCACCTCAC	44	178168	178187	AAGAAGTCGTCTCCACTC	44	178373	178356
SSR126	GAGAaGATCTAGAAaCTGGC	44	177273	177292	GACTGTGGAAGGGAGAAG	44
SSR64	GTGAATAGCCTACTTGCTC	44	18512	18494	AGGGTATCTACACCTCTCAT
SSR65	GAGGAGTGGGTAGAAATG				GACGCTCCCTCTACATATAC	301	16546	16527
SSR66	CTACCTACATGTCCGTTATG				GCACAAGTTAAGAGTGTGAC
SSR291	GTCTGGTTCAAGTGAAGG				GAGAAAAGTCCACGAAGAG
SSR290	GAGGAAGGATGTAAAACGG	91	36141	36123	AGACGAGTACGAGTTGTATG
