# Supplementary material for: A genetic linkage map of Pleurotus tuoliensis integrated with physical mapping of the de novo sequenced genome and the mating type loci
Source: BMC Genomics. 2018 Jan 5;19:18. doi: 10.1186/s12864-017-4421-z (PMC5755439; doi:10.1186/s12864-017-4421-z)
Supplement: Supplementary file 6 — Genes of the A mating type locus and the flanking regions. The table shows the genes used for the synteny comparison of the A mating type locus and the flanking region in P. tuoliensis (this study, 489P1) and P. eryngii var. eryngii (JGI, ATCC 90797). (XLSX 10 kb) [file 12864_2017_4421_MOESM6_ESM.xlsx]

## Sheet: Sheet1
Sample	start	end	Direction	Domain	Function of domain	Source	Original name
P. tuoliensis	236685	237567	1	HYP3	hypothetical protein	this study	P1A8427
P. tuoliensis	240200	241270	1	BFG	beta-flanking protein	this study	P1A8428
P. tuoliensis	241964	243792	-1	HD2	homeodomain 2	this study	P1A8429
P. tuoliensis	243972	246196	1	HD1	homeodomain 1	this study	P1A8430
P. tuoliensis	250152	250960	1	HYP6	hypothetical protein	this study	P1A8431
P. tuoliensis	251666	252749	-1		Not available/unknown	this study	P1A8432
P. tuoliensis	253454	255770	-1	HYP5	hypothetical protein	this study	P1A8434
P. tuoliensis	256948	259307	1		Not available/unknown	this study	P1A8435
P. tuoliensis	259618	261527	1	RTL	rootletin-like protein	this study	P1A8436
P. tuoliensis	265103	267514	-1	HYP4	hypothetical protein	this study	P1A8438
P. tuoliensis	270956	271177	1	HYP9	hypothetical protein	this study
P. tuoliensis	274678	279689	-1	MIP	Mitochondrial intermediate peptidase	this study	P1A8439
P. tuoliensis	279952	280512	-1	HYP2	hypothetical protein	this study	P1A8440
P. tuoliensis	280692	282699	1	HYP1	hypothetical protein	this study	P1A8441
P. eryngii var. eryngii	874406	875721	-1	HYP3	hypothetical protein	JGI	CE37982_1647
P. eryngii var. eryngii	873604	874517	-1	HYP7	hypothetical protein	JGI	CE37892_5693
P. eryngii var. eryngii	872518	872964	-1	HYP8	hypothetical protein	JGI	fgenesh1_kg.1_#_518_#_Locus10818v1rpkm3.70
P. eryngii var. eryngii	871029	872508	-1	BFG	beta-flanking protein	JGI	>jgi|Pleery1|38118|CE38117_40020
P. eryngii var. eryngii	868712	871264	1	HD2	homeodomain 2	JGI	>jgi|Pleery1|1516564|MIX1705_847_21
P. eryngii var. eryngii	866381	868545	-1	HD1	homeodomain 1	JGI	>jgi|Pleery1|1500521|gm1.323_g
P. eryngii var. eryngii	863450	865883	-1	HD2	homeodomain 2	JGI	CE37446_4068
P. eryngii var. eryngii	860745	863521	1	MIP	Mitochondrial intermediate peptidase	JGI	"estExt_Genewise1.C_1_t20094"; transcriptId 1406601
P. eryngii var. eryngii	858256	860622	1	MIP	Mitochondrial intermediate peptidase	JGI	jgi|Pleery1|1437984|fgenesh1_kg.1_#_513_#_Locus6563v1rpkm23.41
P. eryngii var. eryngii	857459	858271	1	HYP2	hypothetical protein	JGI	jgi|Pleery1|1584563|estExt_Genemark1.C_10320
P. eryngii var. eryngii	855893	857431	-1	HYP1	hypothetical protein	JGI	fgenesh1_kg.1_#_511_#_Locus2369v1rpkm86.11
