# Supplementary material for: A genetic linkage map of Pleurotus tuoliensis integrated with physical mapping of the de novo sequenced genome and the mating type loci
Source: BMC Genomics. 2018 Jan 5;19:18. doi: 10.1186/s12864-017-4421-z (PMC5755439; doi:10.1186/s12864-017-4421-z)
Supplement: Supplementary file 9 — Recombination rates on a representative scaffold of each linkage group. Since several scaffolds were assigned to one LG (chromosome), we selected the longest scaffold (or a part of the scaffold for the ones divided into different LGs) as the representative. The physical positions of markers were plotted against the map positions, scatter plots were made for each linkage group. The red brackets indicate the physical positions of the high recombination rate suggesting the existence of recombination hotspots. The same scale was used for the X-axis in order to make the map distance of different LG more comparable. (ZIP 1562 kb) [file 12864_2017_4421_MOESM9_ESM.zip]

Archive with 2 entries (2 files):
- Additional file 9-part 2.tif
- Additional file 9-part 1.tif
